# Supplementary material for: (E)-3-(4-Chloro­phen­yl)-1-(1-naphth­yl)prop-2-en-1-one
Source: Acta Crystallogr Sect E Struct Rep Online. 2009 Nov 28;65(Pt 12):o3255–6. doi: 10.1107/S1600536809050508 (PMC2971946; doi:10.1107/S1600536809050508)
Supplement: Supplementary file 1 [file e-65-o3255-sup1.cif]

##############################################################################
###                                                                        ###
###        Electronic paper (Acta Crystallographica Section E)             ###
###                                                                        ###
##############################################################################
#                                                                            #
# This CIF contains the data in a paper accepted for publication in Acta     #
# Crystallographica Section E. It conforms to the requirements of Notes      #
# for Authors for Section E, and has been peer reviewed under the auspices   #
# of the IUCr Commission on Journals.                                        #
#                                                                            #
# Full details of the Crystallographic Information File format               #
# are given in the paper "The Crystallographic Information File (CIF):       #
# a New Standard Archive File for Crystallography" by S. R. Hall, F. H.      #
# Allen and I. D. Brown [Acta Cryst. (1991), A47, 655-685].                  #
#                                                                            #
# The current version of the core CIF dictionary is obtainable from          #
# ftp://ftp.iucr.org/pub/cif_core.dic. The current version number is 2.4.    #
#                                                                            #
# Software is freely available for graphical display of the structure(s) in  #
# this CIF.  For information consult the CIF home page http://www.iucr.org/  #
# cif/home.html                                                              #
#                                                                            #
# This file may be used for bona fide research purposes within the           #
# scientific community so long as proper attribution is given to the journal # 
# article from which it was obtained.                                        #
#                                                                            #
##############################################################################
                                             
data_I
_audit_creation_method     SHELXL-97
_chemical_name_systematic
;
(<i>E</i>)-3-(4-Chlorophenyl)-1-(1-naphthyl)prop-2-en-1-one
;
_chemical_name_common     ?
_chemical_formula_moiety     'C19 H13 Cl O'
_chemical_formula_sum     'C19 H13 Cl O'
_chemical_formula_iupac     'C19 H13 Cl O'
_chemical_formula_weight     292.74
_chemical_melting_point     ?
_symmetry_cell_setting     monoclinic
_symmetry_space_group_name_H-M     'P c'
_symmetry_space_group_name_Hall     'P -2yc'
loop_
    _symmetry_equiv_pos_as_xyz
    'x, y, z'
    'x, -y, z+1/2'
_cell_length_a     12.0392(14)
_cell_length_b     8.0544(5)
_cell_length_c     7.8472(6)
_cell_angle_alpha     90.00
_cell_angle_beta     98.091(10)
_cell_angle_gamma     90.00
_cell_volume     753.36(11)
_cell_formula_units_Z     2
_cell_measurement_reflns_used     1288
_cell_measurement_theta_min     2.5279
_cell_measurement_theta_max     26.5868
_cell_measurement_temperature     295(2)
_exptl_crystal_description     block
_exptl_crystal_colour     colourless
_exptl_crystal_size_max     0.30
_exptl_crystal_size_mid     0.20
_exptl_crystal_size_min     0.15
_exptl_crystal_density_diffrn     1.291
_exptl_crystal_density_meas     ?
_exptl_crystal_density_method     'not measured'
_exptl_crystal_F_000     304
_exptl_absorpt_coefficient_mu     0.249
_exptl_absorpt_correction_type     'multi-scan'
_exptl_absorpt_process_details
;
(CrysAlis Pro; Oxford Diffraction, 2009)
;
_exptl_absorpt_correction_T_min     0.66649
_exptl_absorpt_correction_T_max     1.00000
_exptl_special_details
;
;
_diffrn_ambient_temperature     295.0(10)
_diffrn_radiation_type     'Mo K\a'
_diffrn_radiation_wavelength     0.71073
_diffrn_radiation_source     'Enhance (Mo) X-ray Source'
_diffrn_radiation_monochromator     'graphite'
_diffrn_measurement_device_type
                      'Oxford Diffraction Xcalibur (Sapphire2, large Be window)'
_diffrn_measurement_method     '\w scan'
_diffrn_detector_area_resol_mean     8.1929
_diffrn_reflns_number     2481
_diffrn_reflns_av_R_equivalents     0.0143
_diffrn_reflns_av_sigmaI/netI     0.0217
_diffrn_reflns_theta_min     2.53
_diffrn_reflns_theta_max     26.56
_diffrn_reflns_theta_full     25.00
_diffrn_measured_fraction_theta_max     0.917
_diffrn_measured_fraction_theta_full     0.998
_diffrn_reflns_limit_h_min     -14
_diffrn_reflns_limit_h_max     11
_diffrn_reflns_limit_k_min     -9
_diffrn_reflns_limit_k_max     4
_diffrn_reflns_limit_l_min     -9
_diffrn_reflns_limit_l_max     6
_refine_special_details
;
Refinement of <i>F</i>^2^ against ALL reflections. The weighted <i>R</i>-factor
<i>wR</i> and goodness of fit <i>S</i> are based on <i>F</i>^2^, conventional
<i>R</i>-factors <i>R</i> are based on <i>F</i>, with <i>F</i> set to zero for
negative <i>F</i>^2^. The threshold expression of <i>F</i>^2^ >
\s(<i>F</i>^2^) is used only for calculating <i>R</i>-factors(gt) <i>etc</i>.
and is not relevant to the choice of reflections for refinement.
<i>R</i>-factors based on <i>F</i>^2^ are statistically about twice as large
as those based on <i>F</i>, and <i>R</i>- factors based on ALL data will be
even larger.
;
_reflns_number_total     1866
_reflns_number_gt     1440
_reflns_threshold_expression     I>2sigma(I)
_refine_ls_structure_factor_coef     Fsqd
_refine_ls_matrix_type     full
_refine_ls_R_factor_all     0.0478
_refine_ls_R_factor_gt     0.0348
_refine_ls_wR_factor_gt     0.0788
_refine_ls_wR_factor_ref     0.0832
_refine_ls_goodness_of_fit_ref     0.957
_refine_ls_restrained_S_all     0.957
_refine_ls_number_reflns     1866
_refine_ls_number_parameters     190
_refine_ls_number_restraints     2
_refine_ls_hydrogen_treatment     constr
_refine_ls_weighting_scheme     calc
_refine_ls_weighting_details
         'calc w=1/[\s^2^(Fo^2^)+(0.0500P)^2^+0.0000P] where P=(Fo^2^+2Fc^2^)/3'
_atom_sites_solution_hydrogens     geom
_atom_sites_solution_primary     direct
_atom_sites_solution_secondary     difmap
_refine_ls_shift/su_max     0.001
_refine_ls_shift/su_mean     0.000
_refine_diff_density_max     0.119
_refine_diff_density_min     -0.133
_refine_ls_extinction_expression
                                  'Fc^*^=kFc[1+0.001xFc^2^\l^3^/sin(2\q)]^-1/4^'
_refine_ls_abs_structure_details     'Flack (1983), 423 Friedel pairs'
_refine_ls_abs_structure_Flack     0.08(7)
loop_
    _atom_type_symbol
    _atom_type_description
    _atom_type_scat_dispersion_real
    _atom_type_scat_dispersion_imag
    _atom_type_scat_source
    'C' 'C' 0.0033 0.0016
                         'International Tables Vol C Tables 4.2.6.8 and 6.1.1.4'
    'H' 'H' 0.0000 0.0000
                         'International Tables Vol C Tables 4.2.6.8 and 6.1.1.4'
    'O' 'O' 0.0106 0.0060
                         'International Tables Vol C Tables 4.2.6.8 and 6.1.1.4'
    'Cl' 'Cl' 0.1484 0.1585
                         'International Tables Vol C Tables 4.2.6.8 and 6.1.1.4'
_computing_data_collection     'CrysAlis Pro (Oxford Diffraction, 2009)'
_computing_cell_refinement     'CrysAlis Pro (Oxford Diffraction, 2009)'
_computing_data_reduction     'CrysAlis Pro (Oxford Diffraction, 2009)'
_computing_structure_solution     'SIR92 (Altomare <i>et al.</i>,  1993)'
_computing_structure_refinement     'SHELXL97 (Sheldrick, 2008)'
_computing_molecular_graphics
                   'Stereochemical Workstation Operation Manual (Siemens, 1989)'
_computing_publication_material     'SHELXL97 (Sheldrick, 2008)'
loop_
    _atom_site_type_symbol
    _atom_site_label
    _atom_site_fract_x
    _atom_site_fract_y
    _atom_site_fract_z
    _atom_site_U_iso_or_equiv
    _atom_site_adp_type
    _atom_site_calc_flag
    _atom_site_refinement_flags
    _atom_site_occupancy
    _atom_site_disorder_assembly
    _atom_site_disorder_group
    C C1 0.0117(2) 0.4299(3) 0.5052(3) 0.0451(6) Uani d . 1 . .
    C C2 -0.0556(2) 0.5690(3) 0.4967(3) 0.0543(7) Uani d . 1 . .
    H H2 -0.0256 0.6681 0.5435 0.065 Uiso calc R 1 . .
    C C3 -0.1681(2) 0.5651(4) 0.4195(4) 0.0618(7) Uani d . 1 . .
    H H3 -0.2119 0.6605 0.4154 0.074 Uiso calc R 1 . .
    C C4 -0.2124(2) 0.4207(4) 0.3508(4) 0.0617(7) Uani d . 1 . .
    H H4 -0.2879 0.4175 0.3048 0.074 Uiso calc R 1 . .
    C C5 -0.1473(2) 0.2754(3) 0.3471(3) 0.0521(6) Uani d . 1 . .
    C C6 -0.1908(2) 0.1292(4) 0.2642(4) 0.0657(7) Uani d . 1 . .
    H H6 -0.2661 0.1256 0.2173 0.079 Uiso calc R 1 . .
    C C7 -0.1260(3) -0.0057(4) 0.2513(4) 0.0753(9) Uani d . 1 . .
    H H7 -0.1567 -0.1010 0.1967 0.090 Uiso calc R 1 . .
    C C8 -0.0125(3) -0.0015(4) 0.3204(4) 0.0697(8) Uani d . 1 . .
    H H8 0.0325 -0.0934 0.3084 0.084 Uiso calc R 1 . .
    C C9 0.0335(2) 0.1362(3) 0.4058(4) 0.0563(7) Uani d . 1 . .
    H H9 0.1088 0.1355 0.4528 0.068 Uiso calc R 1 . .
    C C10 -0.0321(2) 0.2793(3) 0.4233(3) 0.0469(6) Uani d . 1 . .
    C C11 0.1246(2) 0.4368(3) 0.6114(3) 0.0526(6) Uani d . 1 . .
    O O12 0.16532(16) 0.3125(2) 0.6876(3) 0.0740(6) Uani d . 1 . .
    C C13 0.1853(2) 0.5973(3) 0.6331(3) 0.0562(7) Uani d . 1 . .
    H H13 0.1563 0.6890 0.5698 0.067 Uiso calc R 1 . .
    C C14 0.2804(2) 0.6132(3) 0.7411(4) 0.0581(7) Uani d . 1 . .
    H H14 0.3076 0.5175 0.7989 0.070 Uiso calc R 1 . .
    C C15 0.3469(2) 0.7639(4) 0.7790(4) 0.0543(7) Uani d . 1 . .
    C C16 0.3072(2) 0.9202(3) 0.7270(4) 0.0637(8) Uani d . 1 . .
    H H16 0.2357 0.9297 0.6651 0.076 Uiso calc R 1 . .
    C C17 0.3705(2) 1.0620(4) 0.7642(4) 0.0682(9) Uani d . 1 . .
    H H17 0.3421 1.1656 0.7282 0.082 Uiso calc R 1 . .
    C C18 0.4770(2) 1.0472(4) 0.8560(4) 0.0674(9) Uani d . 1 . .
    C C19 0.5195(2) 0.8945(4) 0.9109(4) 0.0711(8) Uani d . 1 . .
    H H19 0.5912 0.8856 0.9723 0.085 Uiso calc R 1 . .
    C C20 0.4540(2) 0.7544(4) 0.8731(4) 0.0674(8) Uani d . 1 . .
    H H20 0.4821 0.6514 0.9115 0.081 Uiso calc R 1 . .
    Cl Cl21 0.55687(8) 1.22525(11) 0.90310(13) 0.1042(4) Uani d . 1 . .
loop_
    _atom_site_aniso_label
    _atom_site_aniso_U_11
    _atom_site_aniso_U_22
    _atom_site_aniso_U_33
    _atom_site_aniso_U_12
    _atom_site_aniso_U_13
    _atom_site_aniso_U_23
    C1 0.0455(14) 0.0522(15) 0.0381(14) 0.0023(11) 0.0074(11) 0.0011(12)
    C2 0.0602(17) 0.0538(15) 0.0500(16) 0.0043(12) 0.0113(13) -0.0061(13)
    C3 0.0541(17) 0.0693(18) 0.0619(18) 0.0165(13) 0.0081(14) -0.0018(16)
    C4 0.0477(15) 0.085(2) 0.0521(16) 0.0047(14) 0.0058(12) 0.0001(16)
    C5 0.0527(15) 0.0656(17) 0.0384(15) -0.0037(13) 0.0074(12) 0.0013(14)
    C6 0.0662(18) 0.077(2) 0.0528(17) -0.0111(17) 0.0052(14) -0.0025(17)
    C7 0.102(3) 0.066(2) 0.057(2) -0.0178(18) 0.0114(18) -0.0110(16)
    C8 0.104(3) 0.0555(17) 0.0522(17) 0.0068(16) 0.0217(17) -0.0032(15)
    C9 0.0653(18) 0.0581(15) 0.0469(16) 0.0059(13) 0.0126(13) 0.0024(14)
    C10 0.0550(16) 0.0516(14) 0.0364(14) 0.0008(12) 0.0144(12) 0.0049(12)
    C11 0.0533(16) 0.0559(16) 0.0491(16) 0.0055(12) 0.0090(12) 0.0026(13)
    O12 0.0674(13) 0.0677(12) 0.0812(15) 0.0034(10) -0.0100(11) 0.0117(12)
    C13 0.0557(17) 0.0613(16) 0.0510(16) 0.0029(12) 0.0059(14) 0.0043(13)
    C14 0.0491(15) 0.0708(17) 0.0544(17) 0.0051(13) 0.0071(13) 0.0069(15)
    C15 0.0413(15) 0.073(2) 0.0478(16) -0.0009(13) 0.0049(12) 0.0011(13)
    C16 0.0448(16) 0.079(2) 0.065(2) -0.0034(14) -0.0015(13) 0.0077(16)
    C17 0.0483(17) 0.077(2) 0.078(2) -0.0085(13) 0.0042(15) 0.0113(16)
    C18 0.0488(18) 0.089(2) 0.065(2) -0.0120(15) 0.0101(15) -0.0020(17)
    C19 0.0420(16) 0.096(2) 0.073(2) 0.0000(15) -0.0023(14) -0.0061(19)
    C20 0.0532(17) 0.080(2) 0.066(2) 0.0088(14) -0.0019(14) 0.0034(16)
    Cl21 0.0772(5) 0.1122(7) 0.1174(8) -0.0353(5) -0.0068(5) -0.0004(6)
_geom_special_details
;
All e.s.d.'s (except the e.s.d. in the dihedral angle between two l.s. planes)
are estimated using the full covariance matrix. The cell e.s.d.'s are taken
into account individually in the estimation of e.s.d.'s in distances, angles
and torsion angles; correlations between e.s.d.'s in cell parameters are only
used when they are defined by crystal symmetry. An approximate (isotropic)
treatment of cell e.s.d.'s is used for estimating e.s.d.'s involving l.s.
planes.
;
loop_
    _geom_bond_atom_site_label_1
    _geom_bond_atom_site_label_2
    _geom_bond_site_symmetry_2
    _geom_bond_distance
    _geom_bond_publ_flag
    C1 C2 . 1.379(3) ?
    C1 C10 . 1.438(3) ?
    C1 C11 . 1.491(3) ?
    C2 C3 . 1.404(4) ?
    C2 H2 . 0.9300 ?
    C3 C4 . 1.359(4) ?
    C3 H3 . 0.9300 ?
    C4 C5 . 1.410(4) ?
    C4 H4 . 0.9300 ?
    C5 C6 . 1.410(4) ?
    C5 C10 . 1.431(3) ?
    C6 C7 . 1.350(4) ?
    C6 H6 . 0.9300 ?
    C7 C8 . 1.398(4) ?
    C7 H7 . 0.9300 ?
    C8 C9 . 1.371(4) ?
    C8 H8 . 0.9300 ?
    C9 C10 . 1.415(3) ?
    C9 H9 . 0.9300 ?
    C11 O12 . 1.232(3) ?
    C11 C13 . 1.483(4) ?
    C13 C14 . 1.331(3) ?
    C13 H13 . 0.9300 ?
    C14 C15 . 1.462(4) ?
    C14 H14 . 0.9300 ?
    C15 C16 . 1.387(4) ?
    C15 C20 . 1.395(4) ?
    C16 C17 . 1.382(4) ?
    C16 H16 . 0.9300 ?
    C17 C18 . 1.385(4) ?
    C17 H17 . 0.9300 ?
    C18 C19 . 1.378(4) ?
    C18 Cl21 . 1.737(3) ?
    C19 C20 . 1.385(4) ?
    C19 H19 . 0.9300 ?
    C20 H20 . 0.9300 ?
loop_
    _geom_angle_atom_site_label_1
    _geom_angle_atom_site_label_2
    _geom_angle_atom_site_label_3
    _geom_angle_site_symmetry_1
    _geom_angle_site_symmetry_3
    _geom_angle
    _geom_angle_publ_flag
    C2 C1 C10 . . 119.2(2) ?
    C2 C1 C11 . . 118.7(2) ?
    C10 C1 C11 . . 122.0(2) ?
    C1 C2 C3 . . 121.9(3) ?
    C1 C2 H2 . . 119.1 ?
    C3 C2 H2 . . 119.1 ?
    C4 C3 C2 . . 119.4(3) ?
    C4 C3 H3 . . 120.3 ?
    C2 C3 H3 . . 120.3 ?
    C3 C4 C5 . . 122.0(2) ?
    C3 C4 H4 . . 119.0 ?
    C5 C4 H4 . . 119.0 ?
    C4 C5 C6 . . 122.1(2) ?
    C4 C5 C10 . . 118.8(2) ?
    C6 C5 C10 . . 119.1(2) ?
    C7 C6 C5 . . 121.7(3) ?
    C7 C6 H6 . . 119.1 ?
    C5 C6 H6 . . 119.1 ?
    C6 C7 C8 . . 119.7(3) ?
    C6 C7 H7 . . 120.1 ?
    C8 C7 H7 . . 120.1 ?
    C9 C8 C7 . . 121.0(3) ?
    C9 C8 H8 . . 119.5 ?
    C7 C8 H8 . . 119.5 ?
    C8 C9 C10 . . 120.9(3) ?
    C8 C9 H9 . . 119.5 ?
    C10 C9 H9 . . 119.5 ?
    C9 C10 C5 . . 117.6(2) ?
    C9 C10 C1 . . 123.7(2) ?
    C5 C10 C1 . . 118.6(2) ?
    O12 C11 C13 . . 119.8(3) ?
    O12 C11 C1 . . 120.6(2) ?
    C13 C11 C1 . . 119.5(2) ?
    C14 C13 C11 . . 121.5(3) ?
    C14 C13 H13 . . 119.2 ?
    C11 C13 H13 . . 119.2 ?
    C13 C14 C15 . . 127.3(3) ?
    C13 C14 H14 . . 116.3 ?
    C15 C14 H14 . . 116.3 ?
    C16 C15 C20 . . 117.4(3) ?
    C16 C15 C14 . . 122.5(2) ?
    C20 C15 C14 . . 120.1(3) ?
    C17 C16 C15 . . 122.1(3) ?
    C17 C16 H16 . . 119.0 ?
    C15 C16 H16 . . 119.0 ?
    C16 C17 C18 . . 118.8(3) ?
    C16 C17 H17 . . 120.6 ?
    C18 C17 H17 . . 120.6 ?
    C19 C18 C17 . . 121.0(3) ?
    C19 C18 Cl21 . . 120.0(2) ?
    C17 C18 Cl21 . . 118.9(3) ?
    C18 C19 C20 . . 119.0(3) ?
    C18 C19 H19 . . 120.5 ?
    C20 C19 H19 . . 120.5 ?
    C19 C20 C15 . . 121.6(3) ?
    C19 C20 H20 . . 119.2 ?
    C15 C20 H20 . . 119.2 ?
loop_
    _geom_torsion_atom_site_label_1
    _geom_torsion_atom_site_label_2
    _geom_torsion_atom_site_label_3
    _geom_torsion_atom_site_label_4
    _geom_torsion_site_symmetry_1
    _geom_torsion_site_symmetry_2
    _geom_torsion_site_symmetry_3
    _geom_torsion_site_symmetry_4
    _geom_torsion
    _geom_torsion_publ_flag
    C10 C1 C2 C3 . . . . 4.0(4) ?
    C11 C1 C2 C3 . . . . -171.1(2) ?
    C1 C2 C3 C4 . . . . -0.1(4) ?
    C2 C3 C4 C5 . . . . -3.1(4) ?
    C3 C4 C5 C6 . . . . -175.0(3) ?
    C3 C4 C5 C10 . . . . 2.1(4) ?
    C4 C5 C6 C7 . . . . 175.5(3) ?
    C10 C5 C6 C7 . . . . -1.6(4) ?
    C5 C6 C7 C8 . . . . -0.4(4) ?
    C6 C7 C8 C9 . . . . 1.9(4) ?
    C7 C8 C9 C10 . . . . -1.3(4) ?
    C8 C9 C10 C5 . . . . -0.7(3) ?
    C8 C9 C10 C1 . . . . -177.5(2) ?
    C4 C5 C10 C9 . . . . -175.1(2) ?
    C6 C5 C10 C9 . . . . 2.1(3) ?
    C4 C5 C10 C1 . . . . 1.9(3) ?
    C6 C5 C10 C1 . . . . 179.1(2) ?
    C2 C1 C10 C9 . . . . 171.9(2) ?
    C11 C1 C10 C9 . . . . -13.2(4) ?
    C2 C1 C10 C5 . . . . -4.8(3) ?
    C11 C1 C10 C5 . . . . 170.1(2) ?
    C2 C1 C11 O12 . . . . 146.6(3) ?
    C10 C1 C11 O12 . . . . -28.3(4) ?
    C2 C1 C11 C13 . . . . -29.9(3) ?
    C10 C1 C11 C13 . . . . 155.1(2) ?
    O12 C11 C13 C14 . . . . -3.9(4) ?
    C1 C11 C13 C14 . . . . 172.7(2) ?
    C11 C13 C14 C15 . . . . -178.0(3) ?
    C13 C14 C15 C16 . . . . 11.7(4) ?
    C13 C14 C15 C20 . . . . -169.2(3) ?
    C20 C15 C16 C17 . . . . 0.6(4) ?
    C14 C15 C16 C17 . . . . 179.7(3) ?
    C15 C16 C17 C18 . . . . 0.2(4) ?
    C16 C17 C18 C19 . . . . -0.4(4) ?
    C16 C17 C18 Cl21 . . . . -180.0(2) ?
    C17 C18 C19 C20 . . . . -0.1(4) ?
    Cl21 C18 C19 C20 . . . . 179.4(2) ?
    C18 C19 C20 C15 . . . . 0.9(4) ?
    C16 C15 C20 C19 . . . . -1.2(4) ?
    C14 C15 C20 C19 . . . . 179.7(3) ?
loop_
    _geom_hbond_atom_site_label_D
    _geom_hbond_atom_site_label_H
    _geom_hbond_atom_site_label_A
    _geom_hbond_site_symmetry_A
    _geom_hbond_distance_DH
    _geom_hbond_distance_HA
    _geom_hbond_distance_DA
    _geom_hbond_angle_DHA
    C17 H17 O12 1_565 0.93 2.42 3.180(4) 139.3
    C3 H3 Cl21 2_474 0.93 2.92 3.703(3) 142.6
    C8 H8 O12 2_554 0.93 2.64 3.546(4) 163.3
data_global
_journal_date_recd_electronic     2009-11-13
_journal_date_accepted     2009-11-24
_journal_name_full     'Acta Crystallographica, Section E'
_journal_year     2009
_journal_volume     65
_journal_issue     12
_journal_page_first     o3255
_journal_page_last     o3256
_journal_paper_category     QO
_journal_coeditor_code     FK2008
_publ_contact_author
;
Maciej Kubicki
Faculty of Chemistry
Adam Mickiewicz University
Grunwaldzka 6
60-780 Pozna\'n
Poland
;
_publ_contact_author_email     mkubicki@amu.edu.pl
_publ_section_title
;
(<i>E</i>)-3-(4-Chlorophenyl)-1-(1-naphthyl)prop-2-en-1-one
;
loop_
    _publ_author_name
    _publ_author_address
    'Dutkiewicz, Grzegorz'
;  Department of Chemistry
Adam Mickiewicz University
Grunwaldzka 6
60-780 Pozna\'n
Poland
;
    'Samshuddin, S.'
;  Department of Studies in Chemistry
Mangalore University
Mangalagangotri 574 199
India
;
    'Narayana, B.'
;  Department of Studies in Chemistry
Mangalore University
Mangalagangotri 574 199
India
;
    'Yathirajan, H. S.'
;  Department of Studies in Chemistry
University of Mysore
Mysore 570 006
India
;
    'Kubicki, Maciej'
;  Department of Chemistry
Adam Mickiewicz University
Grunwaldzka 6
60-780 Pozna\'n
Poland
;
_publ_section_synopsis     .
