# Supplementary material for: (E)-3-(4-Chloro­phen­yl)-1-(1-naphth­yl)prop-2-en-1-one
Source: Acta Crystallogr Sect E Struct Rep Online. 2009 Nov 28;65(Pt 12):o3255–6. doi: 10.1107/S1600536809050508 (PMC2971946; doi:10.1107/S1600536809050508)
Supplement: Supplementary file 2 [file e-65-o3255-Isup2.hkl]

#
# h,k,l, Fc-squared, Fo-squared, sigma(Fo-squared) and status flag
#
data_I
_shelx_title '    731 in Pc'
_shelx_refln_list_code          4
_shelx_F_calc_maximum      127.53
_exptl_crystal_F_000       304.00
_reflns_d_resolution_high  0.7948
 
loop_
 _symmetry_equiv_pos_as_xyz
 'x, y, z'
 'x, -y, z+1/2'
 
_cell_length_a    12.0392
_cell_length_b     8.0544
_cell_length_c     7.8472
_cell_angle_alpha  90.000
_cell_angle_beta   98.091
_cell_angle_gamma  90.000
 
_shelx_F_squared_multiplier     1.000
 
loop_
 _refln_index_h
 _refln_index_k
 _refln_index_l
 _refln_F_squared_calc
 _refln_F_squared_meas
 _refln_F_squared_sigma
 _refln_observed_status
  -3   1  -9       28.05       34.05      3.44 o
  -2   1  -9        9.53        8.29      1.88 o
  -1   1  -9        4.72        3.28      2.03 o
   0   1  -9        1.98        3.05      1.44 o
   1   1  -9        0.06        0.61      1.38 o
   2   1  -9        9.90        7.82      1.60 o
   3   1  -9        3.06        4.05      1.49 o
   4   1  -9        2.49        4.21      1.49 o
   5   1  -9        1.31        1.42      1.49 o
   6   1  -9        0.81       -0.16      2.66 o
  -1   2  -9        1.97        3.28      1.87 o
   0   2  -9        8.69        7.18      2.03 o
   1   2  -9        4.37        4.06      1.87 o
   2   2  -9        0.10       -1.09      1.87 o
   3   2  -9        1.13        0.47      1.72 o
   4   2  -9        3.49        4.71      1.72 o
   5   2  -9        3.03        5.11      1.76 o
   0   3  -9        0.38        6.09      2.19 o
   1   3  -9        4.76        3.90      1.87 o
   2   3  -9        5.35        5.78      2.03 o
   3   3  -9        1.46        0.62      1.72 o
  -6   0  -8       14.76       15.15      2.66 o
  -5   0  -8       18.75       22.49      3.12 o
  -4   0  -8        4.63        4.22      2.50 o
  -3   0  -8        5.52        6.91      1.53 o
  -2   0  -8        3.69        4.53      1.87 o
  -1   0  -8        0.72        1.41      1.87 o
   0   0  -8       48.13       44.51      2.97 o
   1   0  -8        3.39        5.00      2.03 o
   2   0  -8       30.60       33.89      2.81 o
   3   0  -8       11.07       12.34      2.34 o
   4   0  -8        0.26        0.00      2.19 o
   5   0  -8       17.98       14.68      2.66 o
   6   0  -8       20.14       17.18      2.97 o
   7   0  -8       18.94       16.24      2.81 o
   8   0  -8       10.29        8.59      2.66 o
   9   0  -8       11.17       10.46      2.50 o
  10   0  -8        7.06        5.00      2.34 o
  -6   1  -8        0.04       -0.87      1.65 o
  -5   1  -8        2.94        3.44      1.60 o
  -4   1  -8       16.01       17.98      1.93 o
  -3   1  -8       11.54       15.12      1.95 o
  -2   1  -8       13.87       15.68      1.52 o
  -1   1  -8        8.98       10.59      1.49 o
   0   1  -8        7.52        8.62      1.49 o
   1   1  -8       25.65       23.74      1.82 o
   2   1  -8        7.06        6.55      2.26 o
   3   1  -8        5.43        4.09      1.49 o
   4   1  -8        7.39        6.39      1.58 o
   5   1  -8        9.44        7.88      1.87 o
   6   1  -8       10.58        7.13      1.77 o
   7   1  -8        9.02        7.70      2.11 o
   8   1  -8        7.21        5.08      1.66 o
   9   1  -8        0.46        1.02      1.55 o
  10   1  -8        0.14        1.30      1.49 o
  -5   2  -8       13.64       18.43      2.97 o
  -4   2  -8        6.15        7.81      2.50 o
  -3   2  -8        8.65        8.12      2.66 o
  -2   2  -8        2.93        2.43      1.20 o
  -1   2  -8       27.01       25.61      2.50 o
   0   2  -8       21.84       20.46      2.34 o
   1   2  -8        1.48        2.19      1.72 o
   2   2  -8        3.51        4.91      1.72 o
   3   2  -8        2.33        1.20      1.42 o
   4   2  -8        1.00        0.25      1.42 o
   5   2  -8       17.93       16.52      1.93 o
   6   2  -8        9.30        7.36      1.77 o
   7   2  -8        1.72        1.56      1.71 o
   8   2  -8        1.40        2.22      1.71 o
   9   2  -8        5.67        5.46      2.58 o
  10   2  -8        1.54        1.56      2.34 o
  -4   3  -8        1.13        1.41      2.34 o
  -3   3  -8        0.55        1.41      2.81 o
  -2   3  -8        8.89        6.72      2.50 o
  -1   3  -8        8.80        9.53      2.03 o
   0   3  -8        9.72       11.25      2.19 o
   1   3  -8        3.15        4.53      2.03 o
   2   3  -8        1.53        3.12      1.87 o
   3   3  -8        3.33        5.00      1.87 o
   4   3  -8       19.37       15.31      2.34 o
   5   3  -8       25.55       18.74      2.81 o
   6   3  -8       15.35       13.74      2.66 o
   7   3  -8        4.34        3.90      2.50 o
   8   3  -8        0.10        0.78      2.19 o
  -2   4  -8        2.22        2.50      2.50 o
  -1   4  -8       17.10       17.69      1.87 o
   0   4  -8        2.77        3.59      1.87 o
   1   4  -8        1.89       -0.62      1.72 o
   2   4  -8        0.14        1.56      1.87 o
   3   4  -8       10.64        9.37      2.19 o
   4   4  -8        8.04        9.53      2.34 o
   5   4  -8       35.66       31.24      2.81 o
   6   4  -8       18.39       16.24      2.66 o
   0   5  -8        9.19       10.31      2.03 o
   1   5  -8        7.19        5.93      2.03 o
   2   5  -8        2.11        1.41      1.87 o
   3   5  -8        1.44        0.47      1.87 o
  -8   1  -7        0.71        0.33      1.20 o
  -7   1  -7        1.54        0.86      1.35 o
  -6   1  -7        7.22        7.19      1.49 o
  -5   1  -7       22.05       23.76      1.87 o
  -4   1  -7       29.12       31.65      2.09 o
  -3   1  -7       21.33       21.21      1.80 o
  -2   1  -7        3.90        4.69      1.72 o
  -1   1  -7       28.23       29.44      1.66 o
   0   1  -7        8.00        8.28      1.33 o
   1   1  -7       26.33       26.43      4.37 o
   2   1  -7        8.90        7.65      1.44 o
   3   1  -7        6.34        5.04      1.38 o
   4   1  -7        9.52        7.70      1.42 o
   5   1  -7       20.92       20.18      2.66 o
   6   1  -7       13.18       11.09      1.65 o
   7   1  -7       47.59       43.67      2.34 o
   8   1  -7       14.30       15.22      1.82 o
   9   1  -7        5.61        5.00      1.55 o
  10   1  -7        0.37        0.01      1.38 o
  11   1  -7        3.32        4.06      2.19 o
  -7   2  -7        0.67        1.09      2.50 o
  -6   2  -7        2.38        0.94      2.03 o
  -5   2  -7       21.41       24.52      2.97 o
  -4   2  -7       42.16       46.03      2.81 o
  -3   2  -7       21.75       23.95      3.05 o
  -2   2  -7        6.13        6.10      1.39 o
  -1   2  -7       33.06       35.61      2.34 o
   0   2  -7        8.54        7.34      1.72 o
   1   2  -7       15.46       13.74      2.03 o
   2   2  -7        1.19        2.16      1.38 o
   3   2  -7       35.53       32.65      1.88 o
   4   2  -7       39.04       38.10      2.34 o
   5   2  -7       23.40       23.66      1.82 o
   6   2  -7       11.68       11.61      1.71 o
   7   2  -7        4.23        3.75      1.44 o
   8   2  -7        8.99       10.23      1.71 o
   9   2  -7       14.84       15.02      1.77 o
  10   2  -7        8.02        7.52      1.60 o
  11   2  -7        2.17       -0.47      1.87 o
  -6   3  -7        1.41        0.16      2.34 o
  -5   3  -7        3.21        3.59      2.34 o
  -4   3  -7       52.33       59.35      4.22 o
  -3   3  -7       94.55      107.45      4.84 o
  -2   3  -7        8.57        8.88      1.56 o
  -1   3  -7        8.97        7.65      1.72 o
   0   3  -7        4.57        4.37      1.72 o
   1   3  -7        4.83        2.81      1.56 o
   2   3  -7       13.31       12.81      2.03 o
   3   3  -7       10.50        7.81      2.19 o
   4   3  -7       14.31       11.09      2.19 o
   5   3  -7       18.17       13.28      2.34 o
   6   3  -7       18.64       13.59      2.34 o
   7   3  -7        6.86        5.00      2.34 o
   8   3  -7       24.37       20.30      2.66 o
   9   3  -7        5.21        5.00      2.19 o
  10   3  -7        2.17       -0.62      1.87 o
  11   3  -7        4.61        2.81      1.87 o
  -5   4  -7        2.07       -1.56      2.66 o
  -4   4  -7       15.23       17.34      2.97 o
  -3   4  -7       13.50       13.59      2.97 o
  -2   4  -7       21.60       21.66      1.79 o
  -1   4  -7        3.20        2.34      1.56 o
   0   4  -7        5.35        6.25      1.72 o
   1   4  -7        3.07        2.34      1.72 o
   2   4  -7        1.26        2.19      1.56 o
   3   4  -7        1.52        1.56      1.72 o
   4   4  -7        8.93        9.68      2.19 o
   5   4  -7       16.64       13.12      2.34 o
   6   4  -7       16.58       15.62      2.50 o
   7   4  -7        6.15        6.56      2.34 o
   8   4  -7        2.73        1.25      2.19 o
   9   4  -7        6.02        3.90      2.19 o
  -4   5  -7       15.19       20.62      3.28 o
  -3   5  -7       11.30       12.18      2.81 o
  -2   5  -7        0.31       -0.78      2.34 o
  -1   5  -7        4.93        5.97      1.56 o
   0   5  -7       13.99       12.81      2.03 o
   1   5  -7        2.04        2.03      1.72 o
   2   5  -7        2.86        1.09      1.72 o
   3   5  -7        9.13        7.50      1.87 o
   4   5  -7       11.19       11.56      2.34 o
   5   5  -7       13.01        8.28      2.34 o
   6   5  -7        3.80        2.97      2.34 o
   7   5  -7       12.81        8.90      2.34 o
  -2   6  -7        4.36        5.15      2.34 o
  -1   6  -7        0.37        0.00      2.19 o
   0   6  -7        0.69        1.54      1.39 o
   1   6  -7        2.57        1.87      1.72 o
   2   6  -7        3.16        5.15      2.03 o
   3   6  -7        2.48       -0.78      1.87 o
   4   6  -7        0.50       -1.72      2.19 o
   5   6  -7        0.17       -1.87      2.03 o
   0   7  -7        2.08        1.73      1.33 o
   1   7  -7        0.05       -0.16      2.19 o
 -10   0  -6        6.76       13.74      2.81 o
  -9   0  -6        0.79        1.87      1.72 o
  -8   0  -6        9.24       11.09      2.19 o
  -7   0  -6       84.57       90.12      3.75 o
  -6   0  -6       16.76       21.40      2.34 o
  -5   0  -6        0.33        1.09      1.56 o
  -4   0  -6       30.41       33.74      2.50 o
  -3   0  -6        1.82        2.22      1.41 o
  -2   0  -6       29.80       28.58      2.03 o
  -1   0  -6      138.44      148.06      3.90 o
   0   0  -6       81.89       90.27      3.12 o
   1   0  -6       36.21       36.23      2.50 o
   2   0  -6        0.86        1.25      1.72 o
   3   0  -6       52.95       53.10      2.81 o
   4   0  -6      343.38      331.73      5.93 o
   5   0  -6      128.79      127.91      4.06 o
   6   0  -6        1.40       -0.16      2.03 o
   7   0  -6        9.88        8.28      2.03 o
   8   0  -6       21.63       24.21      2.50 o
   9   0  -6        1.74        1.87      1.87 o
  10   0  -6        0.16       -0.31      1.87 o
 -10   1  -6        2.38        2.78      1.53 o
  -9   1  -6        0.16       -0.60      1.27 o
  -8   1  -6       16.48       13.28      1.46 o
  -7   1  -6        1.08        0.71      1.31 o
  -6   1  -6        9.01        7.98      1.72 o
  -5   1  -6        5.06        3.20      1.31 o
  -4   1  -6        8.82        9.20      0.98 o
  -3   1  -6        3.30        3.81      0.92 o
  -2   1  -6       34.46       35.77      2.19 o
  -1   1  -6       40.24       39.36      1.66 o
   0   1  -6       66.55       70.12      2.04 o
   1   1  -6       18.41       19.82      1.49 o
   2   1  -6        8.05        7.22      1.27 o
   3   1  -6       10.93       11.35      1.44 o
   4   1  -6        4.00        3.78      1.49 o
   5   1  -6       57.42       47.76      2.04 o
   6   1  -6       36.83       33.55      1.93 o
   7   1  -6       42.58       40.99      2.11 o
   8   1  -6       10.09       11.01      1.60 o
   9   1  -6        2.48        3.12      1.31 o
  10   1  -6        2.13        1.95      1.38 o
  -9   2  -6        6.94       10.62      2.34 o
  -8   2  -6        2.88        2.50      1.87 o
  -7   2  -6       29.80       34.83      2.97 o
  -6   2  -6        0.74        1.90      1.41 o
  -5   2  -6       58.92       60.78      2.25 o
  -4   2  -6       41.32       47.45      2.10 o
  -3   2  -6       44.26       48.05      1.82 o
  -2   2  -6      159.59      167.58      3.90 o
  -1   2  -6        4.36        6.09      1.56 o
   0   2  -6       36.21       37.02      2.19 o
   1   2  -6        1.11        2.00      1.16 o
   2   2  -6       70.17       65.07      2.09 o
   3   2  -6      131.53      121.41      2.70 o
   4   2  -6      180.50      172.60      9.21 o
   5   2  -6       55.46       55.76      2.21 o
   6   2  -6       19.77       18.08      1.66 o
   7   2  -6        8.94        8.91      1.55 o
   8   2  -6        6.39        5.96      1.44 o
   9   2  -6       16.00       14.88      1.55 o
  10   2  -6        6.16        5.78      1.87 o
  11   2  -6        0.87        0.47      1.87 o
  -8   3  -6        3.05        2.03      2.34 o
  -7   3  -6        0.09        0.62      1.87 o
  -6   3  -6       17.43       12.49      2.97 o
  -5   3  -6       10.52        8.75      2.50 o
  -4   3  -6        1.27        3.12      2.50 o
  -3   3  -6       21.53       23.03      2.26 o
  -2   3  -6        3.45        2.44      2.97 o
  -1   3  -6        2.38        3.28      1.41 o
   0   3  -6       16.41       16.24      1.87 o
   1   3  -6        1.60        1.72      1.56 o
   2   3  -6       43.50       44.04      2.50 o
   3   3  -6       39.38       41.23      2.50 o
   4   3  -6       27.45       23.27      2.50 o
   5   3  -6       17.70       12.18      2.19 o
   6   3  -6        2.29        0.78      2.03 o
   7   3  -6        0.84        0.62      1.87 o
   8   3  -6        2.04        0.47      2.03 o
   9   3  -6        7.61        6.09      2.03 o
  10   3  -6        2.81        2.19      1.72 o
  11   3  -6        0.33       -0.31      2.03 o
  -7   4  -6        1.85        3.12      2.19 o
  -6   4  -6        5.71        2.81      2.19 o
  -5   4  -6       25.31       29.67      3.28 o
  -4   4  -6       14.91       17.96      2.97 o
  -3   4  -6       12.83       12.96      2.66 o
  -2   4  -6        4.52        4.64      1.32 o
  -1   4  -6        9.09        7.18      1.56 o
   0   4  -6        3.07        2.19      1.56 o
   1   4  -6        7.66        6.09      1.72 o
   2   4  -6        0.98        0.78      1.72 o
   3   4  -6       61.42       61.69      3.12 o
   4   4  -6       12.79        8.28      2.19 o
   5   4  -6       19.53       19.37      2.50 o
   6   4  -6        6.09        3.90      2.19 o
   7   4  -6        1.68        1.72      1.72 o
   8   4  -6        9.96        8.12      2.03 o
   9   4  -6        8.01        8.12      2.03 o
  10   4  -6        2.51        3.44      1.87 o
  11   4  -6        1.47       -0.16      1.72 o
  -6   5  -6       19.19       22.96      2.97 o
  -5   5  -6        4.01        7.18      2.50 o
  -4   5  -6        9.74       11.25      2.50 o
  -3   5  -6       18.54       19.05      2.97 o
  -2   5  -6       20.85       17.29      1.65 o
  -1   5  -6       33.83       34.40      1.87 o
   0   5  -6        6.84        4.69      1.56 o
   1   5  -6        2.48        2.66      1.56 o
   2   5  -6       11.53       10.93      1.87 o
   3   5  -6       24.83       24.68      2.50 o
   4   5  -6       67.95       58.41      3.12 o
   5   5  -6       28.06       26.08      2.50 o
   6   5  -6        1.47        2.19      2.19 o
   7   5  -6       18.06       16.87      2.34 o
   8   5  -6        0.07        0.16      1.87 o
   9   5  -6        4.10        3.44      1.87 o
  10   5  -6        1.19       -0.16      2.19 o
  -5   6  -6        2.76        2.66      2.03 o
  -4   6  -6        4.42        3.90      2.19 o
  -3   6  -6        0.75        1.41      2.19 o
  -2   6  -6        3.67        2.66      2.34 o
  -1   6  -6       32.76       36.96      3.59 o
   0   6  -6        0.01        0.80      1.24 o
   1   6  -6        1.65        1.56      1.56 o
   2   6  -6        6.71        5.15      1.87 o
   3   6  -6        1.25        1.25      1.72 o
   4   6  -6       14.05       13.28      2.34 o
   5   6  -6       16.01       14.53      2.34 o
   6   6  -6        7.93        6.25      2.34 o
   7   6  -6        1.79        2.34      1.87 o
   8   6  -6        1.99        1.25      1.87 o
  -4   7  -6        0.00        0.62      1.87 o
  -3   7  -6        0.83       -0.47      2.03 o
  -2   7  -6        3.04        3.28      2.19 o
  -1   7  -6        0.21        0.10      1.24 o
   0   7  -6        3.20        2.69      1.24 o
   1   7  -6        2.28        2.34      1.72 o
   2   7  -6        0.70        0.16      1.72 o
   3   7  -6        8.88        9.37      2.34 o
   4   7  -6        3.45        4.69      2.19 o
   5   7  -6        7.65        8.43      2.34 o
   0   8  -6        3.68        6.72      1.87 o
 -11   1  -5        2.24        2.26      1.31 o
 -10   1  -5        9.11       11.83      1.58 o
  -9   1  -5       16.82       16.17      1.71 o
  -8   1  -5        4.65        4.58      1.27 o
  -7   1  -5        4.21        4.77      1.64 o
  -6   1  -5       31.11       31.69      1.60 o
  -5   1  -5       21.16       19.36      1.48 o
  -4   1  -5       23.38       25.78      1.08 o
  -3   1  -5      184.02      204.46      3.13 o
  -2   1  -5       35.91       37.98      1.33 o
  -1   1  -5        3.81        4.76      0.88 o
   0   1  -5       30.34       27.69      1.33 o
   1   1  -5      151.54      159.62      3.51 o
   2   1  -5       86.97       86.23      2.04 o
   3   1  -5       47.98       52.72      1.77 o
   4   1  -5      167.32      174.99      2.93 o
   5   1  -5      183.55      177.80      6.33 o
   6   1  -5      132.08      129.34      4.14 o
   7   1  -5       16.41       18.90      1.55 o
   8   1  -5       13.24       11.89      1.44 o
   9   1  -5        4.10        3.44      1.21 o
  10   1  -5        1.16        1.09      1.72 o
 -10   2  -5        9.86        8.75      2.66 o
  -9   2  -5        2.60        2.34      2.19 o
  -8   2  -5        2.35        2.11      1.33 o
  -7   2  -5        4.47        5.42      1.18 o
  -6   2  -5      150.30      152.57      2.89 o
  -5   2  -5       38.54       36.54      1.68 o
  -4   2  -5        7.79        6.95      0.88 o
  -3   2  -5       23.36       21.39      1.05 o
  -2   2  -5        6.20        7.65      1.25 o
  -1   2  -5      117.26      125.10      2.97 o
   0   2  -5       85.72       89.65      2.66 o
   1   2  -5       25.25       24.05      1.33 o
   2   2  -5       21.51       19.69      1.33 o
   3   2  -5      159.36      168.35      2.81 o
   4   2  -5       63.47       57.53      1.88 o
   5   2  -5       25.03       22.93      1.60 o
   6   2  -5       60.89       61.24      3.59 o
   7   2  -5       94.73       96.56      3.36 o
   8   2  -5       75.29       74.41      2.21 o
   9   2  -5        5.25        5.73      1.21 o
  10   2  -5        9.45       10.00      2.03 o
 -10   3  -5       13.24       14.06      2.81 o
  -9   3  -5        3.21        2.97      2.03 o
  -8   3  -5        7.44       10.00      2.19 o
  -7   3  -5        6.25        5.47      1.87 o
  -6   3  -5        4.52        3.28      2.50 o
  -5   3  -5      419.89      462.93      7.50 o
  -4   3  -5       92.18       88.56      3.90 o
  -3   3  -5       50.86       49.39      1.35 o
  -2   3  -5       35.85       37.17      1.28 o
  -1   3  -5       35.73       36.23      2.03 o
   0   3  -5       65.37       63.25      2.50 o
   1   3  -5      120.97      118.23      3.12 o
   2   3  -5        1.59        2.34      1.41 o
   3   3  -5        2.09        1.72      1.41 o
   4   3  -5       15.31       13.74      1.87 o
   5   3  -5        2.66        2.34      1.56 o
   6   3  -5       56.85       56.23      2.81 o
   7   3  -5       65.60       62.47      2.97 o
   8   3  -5        7.73        6.40      1.87 o
   9   3  -5        2.25        1.41      1.72 o
  10   3  -5        5.20        5.15      1.72 o
  11   3  -5        1.80        1.41      1.72 o
  -9   4  -5        7.68       10.00      2.50 o
  -8   4  -5       16.60       16.87      2.34 o
  -7   4  -5        0.40        0.47      1.72 o
  -6   4  -5       58.15       59.51      3.44 o
  -5   4  -5       22.36       22.65      2.66 o
  -4   4  -5      116.04      128.69      4.37 o
  -3   4  -5       38.19       40.49      1.68 o
  -2   4  -5        7.36        7.80      1.08 o
  -1   4  -5       13.05       13.59      1.56 o
   0   4  -5       31.18       32.49      2.03 o
   1   4  -5       31.96       28.89      2.19 o
   2   4  -5       22.45       20.62      2.03 o
   3   4  -5       10.40        8.12      1.72 o
   4   4  -5        3.21        1.41      1.56 o
   5   4  -5       10.22        7.65      2.03 o
   6   4  -5        4.99        5.15      1.87 o
   7   4  -5       14.66       14.21      2.19 o
   8   4  -5        3.80        2.50      1.72 o
   9   4  -5        1.56        2.66      1.87 o
  10   4  -5        4.39        4.69      1.87 o
  11   4  -5        3.42        0.94      1.87 o
  -8   5  -5        1.90        4.06      2.03 o
  -7   5  -5        3.71        4.22      2.03 o
  -6   5  -5       30.36       33.74      2.97 o
  -5   5  -5       15.72       13.59      2.34 o
  -4   5  -5       25.91       26.55      2.81 o
  -3   5  -5        7.66        5.00      2.19 o
  -2   5  -5       22.97       21.10      1.42 o
  -1   5  -5        1.25        0.42      1.06 o
   0   5  -5       12.73       11.87      1.72 o
   1   5  -5       33.34       33.11      2.34 o
   2   5  -5        8.88        9.84      1.87 o
   3   5  -5       15.77       14.06      2.19 o
   4   5  -5       79.44       79.81      3.44 o
   5   5  -5       23.05       20.15      2.50 o
   6   5  -5       61.97       62.16      3.28 o
   7   5  -5        1.61        2.19      1.87 o
   8   5  -5        8.85        5.93      2.03 o
   9   5  -5        5.85        3.59      2.03 o
  10   5  -5        1.86        1.25      1.72 o
  11   5  -5        4.09        0.00      1.87 o
  -7   6  -5        3.25        3.12      1.87 o
  -6   6  -5        3.49        2.03      1.72 o
  -5   6  -5        5.73        3.28      1.87 o
  -4   6  -5        6.13        2.03      2.03 o
  -3   6  -5        3.48        5.62      2.03 o
  -2   6  -5        9.38       10.50      1.39 o
  -1   6  -5        3.87        2.80      1.16 o
   0   6  -5        9.51        9.25      1.42 o
   1   6  -5        1.91        2.97      1.72 o
   2   6  -5       33.90       33.89      2.50 o
   3   6  -5        7.23        7.81      2.19 o
   4   6  -5        2.43        3.59      2.19 o
   5   6  -5       43.10       38.73      2.97 o
   6   6  -5        0.88       -2.03      2.03 o
   7   6  -5        1.81        1.41      1.87 o
   8   6  -5        0.04        0.78      1.87 o
   9   6  -5        0.64        1.41      2.03 o
  10   6  -5        2.12        2.19      2.03 o
  -6   7  -5        2.62        4.22      2.03 o
  -5   7  -5        0.24       -1.87      1.87 o
  -4   7  -5        1.61        2.50      1.87 o
  -3   7  -5        7.29        4.84      1.87 o
  -2   7  -5        3.39        3.90      2.03 o
  -1   7  -5        0.07        0.11      1.09 o
   0   7  -5        0.68        0.31      1.56 o
   1   7  -5        0.99        1.87      1.56 o
   2   7  -5        2.27        1.72      1.72 o
   3   7  -5        4.48        2.50      2.03 o
   4   7  -5       13.76       12.96      2.34 o
   5   7  -5        1.94        2.50      2.03 o
   6   7  -5        0.54        0.78      2.03 o
   7   7  -5        0.97        1.72      2.19 o
  -1   8  -5        0.63        1.72      1.72 o
   0   8  -5        1.50        1.09      1.56 o
   1   8  -5        0.90        0.62      1.72 o
   2   8  -5        4.92        5.78      2.19 o
   3   8  -5        4.80        4.84      2.03 o
   4   8  -5        1.73        1.25      2.34 o
 -12   0  -4        0.19        3.28      1.87 o
 -11   0  -4        3.60        5.78      1.87 o
 -10   0  -4       28.60       23.90      2.34 o
  -9   0  -4       78.66       68.72      3.12 o
  -8   0  -4      141.09      148.22      4.53 o
  -7   0  -4       42.31       44.04      2.34 o
  -6   0  -4       30.14       25.93      2.03 o
  -5   0  -4       96.17       89.96      2.81 o
  -4   0  -4        8.71        8.59      1.41 o
  -3   0  -4      291.79      324.49      5.08 o
  -2   0  -4      691.95      776.85      6.25 o
  -1   0  -4      302.31      294.25      4.06 o
   0   0  -4      252.97      247.71      3.75 o
   1   0  -4       65.33       69.66      2.19 o
   2   0  -4     1172.35     1293.66      8.75 o
   3   0  -4     2239.86     2361.33     11.87 o
   4   0  -4      137.16      138.53      3.44 o
   5   0  -4        7.68        8.59      1.56 o
   6   0  -4       21.38       22.49      1.87 o
   7   0  -4       26.39       29.21      2.03 o
   8   0  -4       40.06       37.95      2.19 o
   9   0  -4       14.62       13.59      1.72 o
 -12   1  -4        1.01        0.89      1.27 o
 -11   1  -4        1.21        1.41      1.24 o
 -10   1  -4       14.66       12.09      1.42 o
  -9   1  -4       18.43       15.45      2.34 o
  -8   1  -4        5.92        6.45      3.36 o
  -7   1  -4        0.73        0.02      0.98 o
  -6   1  -4       28.46       27.95      1.64 o
  -5   1  -4        4.62        4.32      0.60 o
  -4   1  -4      103.96      113.25      1.60 o
  -3   1  -4      134.98      143.77      2.27 o
  -2   1  -4      251.54      263.64      3.59 o
  -1   1  -4       19.11       21.57      1.04 o
   0   1  -4       39.62       38.43      1.21 o
   1   1  -4       64.22       61.02      1.53 o
   2   1  -4      847.87      925.20     10.23 o
   3   1  -4      287.04      305.50      3.20 o
   4   1  -4      737.92      774.10     10.23 o
   5   1  -4      118.45      123.34      2.32 o
   6   1  -4       20.55       22.02      1.33 o
   7   1  -4       21.76       23.54      1.33 o
   8   1  -4       34.59       33.57      1.55 o
   9   1  -4        8.21        9.41      1.21 o
  10   1  -4        1.40        0.62      1.41 o
 -11   2  -4       14.22       15.15      2.34 o
 -10   2  -4        4.55        3.95      1.12 o
  -9   2  -4        1.95        1.56      1.18 o
  -8   2  -4       35.45       32.95      1.65 o
  -7   2  -4       97.11      107.66     16.01 o
  -6   2  -4       24.71       23.25      1.80 o
  -5   2  -4      124.84      120.19      2.29 o
  -4   2  -4       97.74       97.18      1.47 o
  -3   2  -4      125.67      123.81      1.72 o
  -2   2  -4       32.77       30.61      1.56 o
  -1   2  -4       16.09       15.93      1.25 o
   0   2  -4      374.80      397.95      4.69 o
   1   2  -4       89.20      109.02      2.66 o
   2   2  -4      861.29      909.07      5.30 o
   3   2  -4      177.51      181.46      2.59 o
   4   2  -4       63.43       66.45      2.19 o
   5   2  -4      108.49      106.18      2.73 o
   6   2  -4       95.51       98.91      2.66 o
   7   2  -4       56.39       53.35      1.71 o
   8   2  -4        1.57        1.37      0.93 o
   9   2  -4       33.54       35.31      1.53 o
  10   2  -4       66.44       71.22      3.12 o
 -11   3  -4        5.74        8.90      2.34 o
 -10   3  -4        2.87       -0.94      2.03 o
  -9   3  -4        3.79        3.28      2.34 o
  -8   3  -4       11.25       10.31      2.19 o
  -7   3  -4       28.64       27.33      2.34 o
  -6   3  -4       45.12       52.95      3.12 o
  -5   3  -4       25.93       19.61      2.58 o
  -4   3  -4      121.25      127.08      1.88 o
  -3   3  -4        3.70        3.78      0.62 o
  -2   3  -4      108.87      119.09      2.52 o
  -1   3  -4       15.11       14.37      1.41 o
   0   3  -4       18.48       18.59      1.56 o
   1   3  -4       54.26       63.57      2.34 o
   2   3  -4       31.83       33.58      1.87 o
   3   3  -4       39.37       38.42      2.03 o
   4   3  -4        4.47        2.81      1.41 o
   5   3  -4        1.10        1.56      1.56 o
   6   3  -4       20.79       17.49      1.87 o
   7   3  -4       14.55       13.28      1.87 o
   8   3  -4        4.29        4.22      1.56 o
   9   3  -4        2.31        3.75      1.72 o
  10   3  -4        0.99        0.47      1.72 o
 -10   4  -4        1.86        3.59      1.72 o
  -9   4  -4        2.57        3.75      2.50 o
  -8   4  -4       21.31       20.62      2.50 o
  -7   4  -4       78.06       71.38      3.28 o
  -6   4  -4       75.71       76.69      3.75 o
  -5   4  -4       11.31       10.31      2.19 o
  -4   4  -4       27.48       28.74      2.50 o
  -3   4  -4       29.68       25.82      1.27 o
  -2   4  -4        1.35        1.59      0.86 o
  -1   4  -4       21.11       20.30      1.56 o
   0   4  -4       61.94       66.38      2.34 o
   1   4  -4       72.14       75.59      2.50 o
   2   4  -4       27.93       25.93      1.87 o
   3   4  -4        9.05       10.78      1.56 o
   4   4  -4       23.02       20.62      1.87 o
   5   4  -4       18.33       18.43      2.03 o
   6   4  -4       13.23       12.49      1.87 o
   7   4  -4       18.78       19.37      2.03 o
   8   4  -4        7.71        7.97      1.87 o
   9   4  -4        1.35        1.56      1.72 o
  10   4  -4        4.99        5.00      1.87 o
  11   4  -4        2.39        2.19      1.87 o
  -9   5  -4        1.93        1.09      2.19 o
  -8   5  -4        8.91        5.78      2.34 o
  -7   5  -4        2.41        2.97      1.72 o
  -6   5  -4       32.15       31.86      2.66 o
  -5   5  -4       14.44       13.74      2.03 o
  -4   5  -4       22.23       20.46      2.19 o
  -3   5  -4        5.04        5.58      1.01 o
  -2   5  -4       10.58       11.55      1.12 o
  -1   5  -4       15.50       16.43      1.24 o
   0   5  -4       21.91       22.33      1.72 o
   1   5  -4       79.02       77.47      2.81 o
   2   5  -4       79.70       78.56      2.97 o
   3   5  -4       60.89       64.03      2.81 o
   4   5  -4       34.42       32.95      2.34 o
   5   5  -4       65.48       65.28      3.12 o
   6   5  -4       11.13       12.49      2.03 o
   7   5  -4        3.04        2.81      1.72 o
   8   5  -4       24.08       24.52      2.50 o
   9   5  -4       11.91        9.37      2.03 o
  10   5  -4        2.70        4.37      1.87 o
  11   5  -4       11.90       10.15      2.34 o
  -8   6  -4        0.70       -0.47      2.66 o
  -7   6  -4       11.26       14.37      2.19 o
  -6   6  -4        0.46        0.31      1.41 o
  -5   6  -4        0.01        0.31      1.56 o
  -4   6  -4       10.15        7.50      2.03 o
  -3   6  -4       43.96       40.76      1.69 o
  -2   6  -4       19.54       20.36      2.89 o
  -1   6  -4        7.74        9.46      1.20 o
   0   6  -4        8.03        7.97      1.27 o
   1   6  -4       17.34       18.43      2.19 o
   2   6  -4        5.64        6.87      2.03 o
   3   6  -4      209.14      220.06      5.00 o
   4   6  -4       22.93       24.36      2.50 o
   5   6  -4        2.45        0.94      1.87 o
   6   6  -4        1.18        0.31      1.87 o
   7   6  -4        9.25        8.75      2.19 o
   8   6  -4        1.89        0.16      2.03 o
   9   6  -4        3.83        2.19      1.87 o
  10   6  -4        2.29        0.78      1.87 o
  11   6  -4        1.80        4.53      2.19 o
  -7   7  -4        1.58        1.41      2.34 o
  -6   7  -4        2.15       -0.31      1.56 o
  -5   7  -4        0.69        0.62      1.72 o
  -4   7  -4        0.64       -0.16      1.56 o
  -3   7  -4       11.30       10.93      1.87 o
  -2   7  -4        6.94        4.84      1.56 o
  -1   7  -4       19.02       19.21      2.03 o
   0   7  -4        0.83        1.87      1.56 o
   1   7  -4        7.98        7.18      1.87 o
   2   7  -4       19.28       21.87      2.34 o
   3   7  -4        2.79        3.59      2.03 o
   4   7  -4       14.62       17.96      2.66 o
   5   7  -4        0.18       -0.16      2.19 o
   6   7  -4        5.77        8.12      2.34 o
   7   7  -4        1.65        1.56      2.19 o
   8   7  -4        0.02        0.00      1.87 o
   9   7  -4        1.60       -0.16      2.03 o
  -1   8  -4        0.36        0.31      1.41 o
   0   8  -4        1.35        2.19      1.72 o
   1   8  -4        3.25        5.31      2.03 o
   2   8  -4       22.21       22.49      2.50 o
   3   8  -4       14.42       18.27      2.50 o
   4   8  -4       12.23       12.96      2.34 o
   5   8  -4        2.56        3.28      2.19 o
   6   8  -4        8.66       11.87      2.81 o
  -1   9  -4        1.55        1.72      1.87 o
   0   9  -4        0.91        2.03      2.03 o
   1   9  -4       12.76       14.68      2.19 o
 -13   1  -3        5.11        5.59      1.46 o
 -12   1  -3       10.56       12.48      1.55 o
 -11   1  -3       36.32       35.83      1.82 o
 -10   1  -3       11.32       12.99      1.38 o
  -9   1  -3       24.14       21.57      1.44 o
  -8   1  -3       24.97       31.61      1.58 o
  -7   1  -3       54.57       53.52      7.11 o
  -6   1  -3       78.19       77.68      1.76 o
  -5   1  -3       78.46       77.33      1.15 o
  -4   1  -3      266.10      260.02      2.06 o
  -3   1  -3      574.74      598.85      2.93 o
  -2   1  -3       37.62       44.14      0.91 o
  -1   1  -3      357.01      372.34      7.34 o
   0   1  -3      256.01      265.94      2.37 o
   1   1  -3      762.51      810.10      5.00 o
   2   1  -3      593.50      670.42      3.87 o
   3   1  -3       18.10       18.04      0.99 o
   4   1  -3     1423.18     1475.23      6.07 o
   5   1  -3       80.12       80.59      1.66 o
   6   1  -3      125.57      120.87      4.06 o
   7   1  -3       71.23       67.43      1.60 o
   8   1  -3       68.07       69.54      1.71 o
   9   1  -3       72.11       74.50      2.66 o
 -12   2  -3        8.10        6.25      2.03 o
 -11   2  -3        4.45        6.66      1.35 o
 -10   2  -3        3.11        3.66      1.09 o
  -9   2  -3       19.35       18.35      1.48 o
  -8   2  -3       87.32       83.92      7.57 o
  -7   2  -3       25.31       22.35      1.24 o
  -6   2  -3       47.23       52.27      6.87 o
  -5   2  -3       11.72       12.12      0.59 o
  -4   2  -3        6.70        6.78      0.49 o
  -3   2  -3       27.37       26.07      0.89 o
  -2   2  -3       91.46       92.38      2.19 o
  -1   2  -3       47.09       53.26      1.56 o
   0   2  -3      187.50      199.76      2.97 o
   1   2  -3       47.77       53.41      1.72 o
   2   2  -3       27.56       29.21      1.41 o
   3   2  -3      179.95      178.30      2.21 o
   4   2  -3      112.55      111.75      1.88 o
   5   2  -3      389.87      401.12      3.48 o
   6   2  -3      152.26      157.57      2.31 o
   7   2  -3        9.11        8.56      0.93 o
   8   2  -3       91.01       86.72      1.87 o
   9   2  -3       13.71       12.65      1.72 o
  10   2  -3       58.92       62.79      2.66 o
 -12   3  -3       13.64       15.62      2.66 o
 -11   3  -3        1.55        2.03      1.72 o
 -10   3  -3        3.05        2.97      2.03 o
  -9   3  -3       24.33       24.83      2.34 o
  -8   3  -3       57.72       60.60      3.44 o
  -7   3  -3      244.44      220.67      3.05 o
  -6   3  -3      828.26      750.66      4.79 o
  -5   3  -3      157.55      160.88      3.05 o
  -4   3  -3       42.04       40.02      1.74 o
  -3   3  -3       26.34       23.66      0.74 o
  -2   3  -3      281.27      281.99      3.18 o
  -1   3  -3      887.33      925.07      6.40 o
   0   3  -3      107.25      111.20      2.50 o
   1   3  -3       16.48       16.09      1.41 o
   2   3  -3      160.34      152.28      2.97 o
   3   3  -3       15.43       13.43      1.41 o
   4   3  -3       77.37       71.69      2.34 o
   5   3  -3      417.09      423.88      5.31 o
   6   3  -3      138.93      135.10      3.28 o
   7   3  -3       21.94       22.02      1.72 o
   8   3  -3       17.35       16.71      1.72 o
   9   3  -3       22.13       23.90      2.03 o
  10   3  -3       22.16       22.96      2.19 o
 -11   4  -3        3.04        5.00      2.03 o
 -10   4  -3       11.32       10.31      2.03 o
  -9   4  -3       12.57       14.53      2.34 o
  -8   4  -3       18.09       14.06      2.97 o
  -7   4  -3      213.73      209.91      5.00 o
  -6   4  -3       51.50       44.98      2.66 o
  -5   4  -3      174.15      165.40      4.22 o
  -4   4  -3       64.99       63.06      1.50 o
  -3   4  -3       36.03       35.06      1.24 o
  -2   4  -3      154.25      179.41      6.09 o
  -1   4  -3       50.21       55.94      1.53 o
   0   4  -3      229.92      241.93      3.75 o
   1   4  -3       11.16       10.78      1.25 o
   2   4  -3       17.39       16.09      1.41 o
   3   4  -3       42.28       41.08      2.03 o
   4   4  -3       45.63       41.70      2.19 o
   5   4  -3        2.82        2.66      1.41 o
   6   4  -3      104.85      111.67      3.28 o
   7   4  -3        0.75       -0.16      1.56 o
   8   4  -3        4.73        3.12      1.56 o
   9   4  -3        7.91        6.87      1.72 o
  10   4  -3        9.80       10.31      1.87 o
 -10   5  -3       10.21       10.00      2.03 o
  -9   5  -3        4.20        4.53      2.03 o
  -8   5  -3        1.15        0.78      1.72 o
  -7   5  -3       16.09       16.87      2.34 o
  -6   5  -3       34.88       32.33      2.19 o
  -5   5  -3       26.98       24.99      2.03 o
  -4   5  -3        6.10        6.26      0.90 o
  -3   5  -3       13.65       13.90      1.01 o
  -2   5  -3       66.01       70.51      1.95 o
  -1   5  -3       17.31       20.60      1.16 o
   0   5  -3       42.60       47.01      2.19 o
   1   5  -3       15.45       13.74      1.56 o
   2   5  -3       89.41       90.90      2.97 o
   3   5  -3        5.37        4.06      1.72 o
   4   5  -3      128.31      131.66      3.75 o
   5   5  -3       17.92       16.56      2.03 o
   6   5  -3       41.76       43.89      2.50 o
   7   5  -3        2.90        3.28      1.87 o
   8   5  -3       18.06       20.46      2.19 o
   9   5  -3        1.86        1.56      1.72 o
  10   5  -3       42.33       39.67      2.81 o
 -10   6  -3        8.21        8.75      2.19 o
  -9   6  -3        0.66        0.78      1.56 o
  -8   6  -3        5.04        5.62      1.87 o
  -7   6  -3        7.91        8.90      2.03 o
  -6   6  -3        2.69        4.69      1.41 o
  -5   6  -3        5.93        5.78      1.41 o
  -4   6  -3       27.39       28.27      2.03 o
  -3   6  -3        4.44        2.61      0.90 o
  -2   6  -3       41.66       40.33      1.60 o
  -1   6  -3        2.55        2.89      0.99 o
   0   6  -3       70.41       77.16      2.73 o
   1   6  -3       10.59        9.68      2.03 o
   2   6  -3       30.95       31.86      2.66 o
   3   6  -3      146.47      148.37      4.22 o
   4   6  -3       34.70       37.33      2.66 o
   5   6  -3        3.74        2.03      1.87 o
   6   6  -3        4.24        2.81      1.87 o
   7   6  -3       10.35       10.62      2.03 o
   8   6  -3        1.52        0.62      1.72 o
   9   6  -3       10.10        8.12      2.03 o
  10   6  -3        9.66        6.09      2.19 o
  11   6  -3        4.81        5.00      2.03 o
  -9   7  -3        1.00        2.03      1.72 o
  -8   7  -3        7.58        7.50      1.87 o
  -7   7  -3        2.38        5.62      1.72 o
  -6   7  -3        0.48        1.56      2.19 o
  -5   7  -3       17.51       18.27      2.03 o
  -3   7  -3        0.51        0.78      1.41 o
  -2   7  -3        1.63        2.50      1.41 o
  -1   7  -3        2.86        1.41      1.56 o
   0   7  -3        0.90        0.78      1.56 o
   1   7  -3       22.35       25.15      2.34 o
   2   7  -3       43.67       46.23      2.81 o
   3   7  -3       13.74       14.53      2.34 o
   4   7  -3        1.85        0.94      1.72 o
   5   7  -3        1.92        2.03      1.87 o
   6   7  -3        3.04        5.00      2.34 o
   7   7  -3        0.15        0.31      2.03 o
   8   7  -3        3.98        5.00      2.34 o
   9   7  -3        1.97        4.53      2.19 o
  10   7  -3        0.72        1.56      2.03 o
  -2   8  -3        0.30        0.00      1.41 o
  -1   8  -3        0.60       -0.47      1.41 o
   0   8  -3        8.37        8.28      2.03 o
   1   8  -3        7.25        5.93      2.19 o
   2   8  -3        4.19        5.62      2.19 o
   3   8  -3        3.86        3.44      1.87 o
   4   8  -3        3.42        3.59      2.03 o
   5   8  -3        6.22        9.37      2.66 o
   6   8  -3        0.08        2.03      2.19 o
   7   8  -3        2.22        2.50      2.34 o
  -1   9  -3        2.69        3.59      1.87 o
   0   9  -3        0.14        2.19      1.72 o
   1   9  -3        0.19       -0.62      1.72 o
   2   9  -3        1.91        1.87      1.87 o
   3   9  -3        1.87       -0.16      2.19 o
 -13   0  -2        2.28        1.72      1.87 o
 -12   0  -2       14.76       13.28      2.19 o
 -11   0  -2        2.96        0.47      1.87 o
 -10   0  -2      205.18      194.60      4.69 o
  -9   0  -2       88.19       84.96      2.97 o
  -8   0  -2       68.28       63.88      2.50 o
  -7   0  -2      199.00      186.48      3.75 o
  -6   0  -2       16.33       22.96      1.72 o
  -5   0  -2      157.72      169.93      2.97 o
  -4   0  -2     3599.02     3798.21     12.96 o
  -3   0  -2       31.40       28.89      1.25 o
  -2   0  -2      853.17      905.48      7.57 o
  -1   0  -2     1363.00     1369.41      5.62 o
   0   0  -2     6175.44     6352.11     12.49 o
   1   0  -2     7347.36     7500.53     14.06 o
   2   0  -2    16151.07    15618.29     20.93 o
   3   0  -2      300.66      318.77      3.28 o
   4   0  -2      520.28      512.28      4.22 o
   5   0  -2       21.04       19.52      1.09 o
   6   0  -2      280.69      275.19      3.44 o
   7   0  -2      188.55      191.32      3.12 o
   8   0  -2       48.40       49.67      1.72 o
 -14   1  -2        0.98        2.50      2.03 o
 -13   1  -2        4.17        5.29      1.72 o
 -12   1  -2        3.46        4.42      1.38 o
 -11   1  -2       16.59       14.25      1.53 o
 -10   1  -2        9.26        8.07      1.48 o
  -9   1  -2        2.04        0.57      1.04 o
  -8   1  -2        3.95        3.62      0.93 o
  -7   1  -2       22.35       22.19      1.20 o
  -6   1  -2       45.95       45.76      1.87 o
  -5   1  -2      170.34      190.40     18.20 o
  -4   1  -2       52.77       56.57      0.76 o
  -3   1  -2      152.76      156.88      1.24 o
  -2   1  -2      197.15      200.15      1.35 o
  -1   1  -2      108.82      113.23      1.72 o
   0   1  -2     2328.54     2449.64     14.45 o
   1   1  -2     2639.70     2787.45      6.29 o
   2   1  -2     5548.31     5704.06      9.39 o
   3   1  -2      171.98      172.35      1.77 o
   4   1  -2      269.61      277.95      3.83 o
   5   1  -2        0.85        0.61      0.55 o
   6   1  -2      239.05      250.40      2.31 o
   7   1  -2       51.58       49.16      1.25 o
   8   1  -2      135.02      139.72      1.98 o
   9   1  -2       17.98       19.21      1.41 o
 -13   2  -2        1.62        4.22      1.50 o
 -12   2  -2       12.61       14.24      1.65 o
 -11   2  -2        6.11        9.33      1.42 o
 -10   2  -2       10.88        9.35      1.27 o
  -9   2  -2      127.28      122.79      2.58 o
  -8   2  -2       51.35       45.55      2.73 o
  -7   2  -2      164.09      147.61      2.40 o
  -6   2  -2       92.86       90.32      1.73 o
  -5   2  -2       94.76       85.25      1.81 o
  -4   2  -2      281.11      298.22      6.95 o
  -3   2  -2      128.19      131.21      1.18 o
  -2   2  -2      461.36      452.94      2.10 o
  -1   2  -2      131.19      127.60      1.87 o
   0   2  -2      519.91      511.97      3.90 o
   1   2  -2      379.37      369.68      3.44 o
   2   2  -2       93.88       87.46      1.87 o
   3   2  -2      403.13      401.39      4.06 o
   4   2  -2       26.32       25.30      1.25 o
   5   2  -2       26.85       27.33      1.41 o
   6   2  -2      219.75      228.34      3.44 o
   7   2  -2      134.43      131.97      2.81 o
   8   2  -2       39.73       39.83      1.87 o
   9   2  -2       38.27       36.08      2.03 o
 -12   3  -2        0.09        0.31      2.03 o
 -11   3  -2        1.05        0.62      1.87 o
 -10   3  -2        2.97        2.34      1.87 o
  -9   3  -2        0.81        0.46      1.01 o
  -8   3  -2      130.14      123.26      3.44 o
  -7   3  -2       87.76       80.21      3.90 o
  -6   3  -2       96.60       91.95      1.79 o
  -5   3  -2       55.19       54.42      1.49 o
  -4   3  -2       17.89       20.18      0.82 o
  -3   3  -2       49.04       51.32      0.93 o
  -2   3  -2      351.12      373.52      2.08 o
  -1   3  -2      216.27      220.17      2.15 o
   0   3  -2      430.70      449.18      4.22 o
   1   3  -2        5.91        5.62      0.78 o
   2   3  -2       47.83       46.85      1.56 o
   3   3  -2      173.08      178.05      3.12 o
   4   3  -2      138.85      143.69      2.97 o
   5   3  -2       48.31       49.51      2.03 o
   6   3  -2       42.96       43.73      1.87 o
   7   3  -2       28.38       25.93      1.72 o
   8   3  -2       28.62       23.58      1.72 o
   9   3  -2       23.96       21.71      1.87 o
 -12   4  -2        8.50       12.96      2.50 o
 -11   4  -2       16.53       15.93      2.34 o
 -10   4  -2       11.43       13.12      2.19 o
  -9   4  -2       36.61       32.80      2.66 o
  -8   4  -2      160.02      139.32      4.22 o
  -7   4  -2       86.37       82.31      3.28 o
  -6   4  -2       52.57       52.01      2.97 o
  -5   4  -2       25.01       23.44      1.80 o
  -4   4  -2       18.80       16.90      1.72 o
  -3   4  -2      138.67      143.96      4.14 o
  -2   4  -2      119.73      138.06      2.58 o
  -1   4  -2       55.63       48.94      1.27 o
   0   4  -2      271.23      297.22      3.90 o
   1   4  -2       73.39       71.22      2.19 o
   2   4  -2      147.26      144.00      2.97 o
   3   4  -2       76.75       87.15      2.50 o
   4   4  -2       94.04      100.89      2.81 o
   5   4  -2       37.58       38.26      2.03 o
   6   4  -2       36.33       37.95      2.03 o
   7   4  -2       16.88       19.37      1.72 o
   8   4  -2        0.20        1.09      1.41 o
   9   4  -2       15.97       17.18      1.87 o
  10   4  -2       49.74       50.60      2.66 o
 -11   5  -2        5.05        5.15      2.19 o
 -10   5  -2       16.47       15.46      2.34 o
  -9   5  -2        9.41        7.03      1.87 o
  -8   5  -2       19.46       18.12      2.03 o
  -7   5  -2        9.05       10.46      1.72 o
  -6   5  -2        7.48        7.97      2.03 o
  -5   5  -2       29.44       27.96      1.87 o
  -4   5  -2        3.74        4.14      0.71 o
  -3   5  -2       21.45       21.37      1.04 o
  -2   5  -2        9.68        9.23      0.88 o
  -1   5  -2       34.41       35.46      1.64 o
   0   5  -2        9.49        9.90      0.88 o
   1   5  -2       20.43       23.27      1.72 o
   2   5  -2       15.08       16.09      1.56 o
   3   5  -2        3.65        3.44      1.56 o
   4   5  -2       45.28       45.45      2.34 o
   5   5  -2       47.59       49.82      2.50 o
   6   5  -2       15.78       16.56      1.87 o
   7   5  -2       13.62       13.74      1.87 o
   8   5  -2       23.09       22.65      2.03 o
   9   5  -2       37.47       38.42      2.34 o
  10   5  -2        4.81        5.62      1.87 o
 -10   6  -2       16.35       20.77      2.34 o
  -9   6  -2        3.67        4.37      1.72 o
  -8   6  -2        7.52        8.28      1.72 o
  -7   6  -2        2.22        2.66      1.41 o
  -6   6  -2        6.55        7.50      1.56 o
  -5   6  -2        2.22        0.47      1.56 o
  -4   6  -2       37.77       33.34      2.26 o
  -3   6  -2       19.67       21.10      1.10 o
  -2   6  -2        5.71        5.17      0.88 o
  -1   6  -2        8.63        9.59      1.04 o
   0   6  -2       46.69       48.26      2.34 o
   1   6  -2      271.36      278.63      5.00 o
   2   6  -2      141.67      158.21      4.06 o
   3   6  -2       81.33       84.49      3.28 o
   4   6  -2       10.44       10.31      1.87 o
   5   6  -2       11.90       16.56      2.19 o
   6   6  -2        1.20        0.47      1.56 o
   7   6  -2       28.70       27.33      2.50 o
   8   6  -2        1.60        1.72      1.72 o
   9   6  -2        0.76        1.09      1.72 o
  10   6  -2        7.62        9.84      2.03 o
  -9   7  -2       12.81       14.06      2.03 o
  -8   7  -2        1.32        0.78      1.56 o
  -7   7  -2        4.00        3.75      1.56 o
  -3   7  -2       52.77       55.29      2.50 o
  -2   7  -2       13.92       15.31      1.72 o
  -1   7  -2       10.56       12.18      1.72 o
   0   7  -2       12.75       13.28      2.03 o
   1   7  -2      138.69      144.78      4.37 o
   2   7  -2       65.62       73.87      3.59 o
   3   7  -2       45.22       49.98      3.12 o
   4   7  -2        6.71        8.75      2.19 o
   5   7  -2       17.04       22.02      2.50 o
   6   7  -2        6.59        4.37      2.19 o
   7   7  -2        0.39        2.03      2.03 o
   8   7  -2        0.43        2.97      2.03 o
   9   7  -2        2.36        2.34      2.03 o
  10   7  -2        3.75        4.84      2.03 o
  -3   8  -2        2.85        2.66      1.56 o
  -2   8  -2        1.02        2.34      1.41 o
  -1   8  -2        2.26        4.53      1.72 o
   0   8  -2       27.59       26.86      2.50 o
   1   8  -2       51.73       59.04      3.28 o
   2   8  -2       38.84       44.04      2.97 o
   3   8  -2        6.67        7.34      2.03 o
   4   8  -2        0.14        0.00      1.87 o
   5   8  -2        3.19        5.15      2.19 o
   6   8  -2        6.76        5.31      2.50 o
   7   8  -2        6.30        5.31      2.50 o
   8   8  -2        5.33        8.75      2.34 o
  -2   9  -2        0.31        1.09      1.72 o
  -1   9  -2        4.85        5.93      1.87 o
   0   9  -2        1.10        2.19      1.87 o
   1   9  -2        0.57        0.47      1.72 o
   2   9  -2        0.11       -1.25      1.87 o
   3   9  -2        1.34        0.94      1.87 o
   4   9  -2        3.96        4.22      2.19 o
 -14   1  -1        3.04        3.66      1.60 o
 -13   1  -1        4.92        4.69      1.53 o
 -12   1  -1       41.70       47.96      2.81 o
 -11   1  -1       40.75       44.52      2.02 o
 -10   1  -1       17.48       18.10      1.49 o
  -9   1  -1       30.36       31.77      1.55 o
  -8   1  -1       25.11       27.08      1.95 o
  -7   1  -1      147.05      145.04      2.26 o
  -6   1  -1      273.69      278.56      2.75 o
  -5   1  -1      594.85      569.98     12.73 o
  -4   1  -1      607.99      599.59      4.37 o
  -3   1  -1      349.89      348.54     22.80 o
  -2   1  -1     1144.66     1126.27      5.38 o
  -1   1  -1      733.74      714.91      2.96 o
   0   1  -1      795.17      814.96      3.44 o
   1   1  -1     1144.06     1176.21      4.37 o
   2   1  -1     2861.73     2778.12      5.08 o
   3   1  -1     1569.19     1559.97      6.48 o
   4   1  -1        8.08        8.53      0.44 o
   5   1  -1      434.22      411.18      3.36 o
   6   1  -1      541.94      542.71      7.03 o
   7   1  -1       33.44       32.06      1.48 o
   8   1  -1      232.17      241.46      3.28 o
 -14   2  -1        8.14       13.12      2.34 o
 -13   2  -1       10.69       10.26      1.65 o
 -12   2  -1        3.80        6.40      1.46 o
 -11   2  -1        5.66        5.80      1.31 o
 -10   2  -1       76.46       78.00      3.75 o
  -9   2  -1       79.72       82.13      4.76 o
  -8   2  -1       10.87        8.71      1.09 o
  -7   2  -1       62.39       60.15      2.26 o
  -6   2  -1       21.16       21.28      0.98 o
  -5   2  -1       47.16       46.18      1.16 o
  -4   2  -1       38.47       35.93      0.58 o
  -3   2  -1       28.43       25.54      0.53 o
  -2   2  -1      116.20      108.80      1.61 o
  -1   2  -1      244.98      238.92      2.81 o
   0   2  -1        5.50        4.53      0.47 o
   1   2  -1      196.23      191.79      2.19 o
   2   2  -1       88.65       83.71      1.56 o
   3   2  -1      303.40      283.78      2.97 o
   4   2  -1       42.95       41.70      1.41 o
   5   2  -1        2.60        1.87      0.78 o
   6   2  -1      238.30      245.36      3.28 o
   7   2  -1       61.81       64.82      1.87 o
   8   2  -1       40.34       41.39      1.72 o
   9   2  -1       74.68       74.66      2.19 o
 -13   3  -1        6.40       10.15      2.66 o
 -12   3  -1        8.71        8.43      2.03 o
 -11   3  -1        1.05        1.75      1.20 o
 -10   3  -1        8.13        5.38      1.31 o
  -9   3  -1       30.05       28.27      1.69 o
  -8   3  -1      849.88      824.63      5.43 o
  -7   3  -1       90.22       94.96      2.50 o
  -6   3  -1      239.76      213.84      2.44 o
  -5   3  -1      168.83      152.07      1.39 o
  -4   3  -1      435.24      435.50      2.04 o
  -3   3  -1      308.42      311.67      5.17 o
  -2   3  -1     2527.53     2548.08     32.95 o
  -1   3  -1      160.18      151.36      1.60 o
   0   3  -1       75.14       74.34      1.72 o
   1   3  -1      229.50      224.90      2.97 o
   2   3  -1      205.36      198.98      2.81 o
   3   3  -1      261.30      264.42      3.44 o
   4   3  -1     1848.17     1949.47      9.21 o
   5   3  -1      114.29      111.67      2.50 o
   6   3  -1       73.20       71.69      2.19 o
   7   3  -1       23.16       22.65      1.56 o
   8   3  -1      131.19      127.76      2.97 o
   9   3  -1      235.51      242.71      4.22 o
 -12   4  -1        1.53        3.44      2.03 o
 -11   4  -1       22.79       23.58      2.50 o
 -10   4  -1        4.61        5.00      2.03 o
  -9   4  -1      111.98      109.48      3.90 o
  -8   4  -1      144.04      135.25      3.90 o
  -7   4  -1      172.91      159.93      3.90 o
  -6   4  -1       53.69       47.32      2.19 o
  -5   4  -1       34.81       31.73      0.71 o
  -4   4  -1       35.55       37.89      1.04 o
  -3   4  -1      622.21      646.56      6.64 o
  -2   4  -1       59.25       63.18      1.21 o
  -1   4  -1      144.80      155.00      2.81 o
   0   4  -1       80.51       84.08      1.42 o
   1   4  -1       84.95       87.93      2.19 o
   2   4  -1       13.50       12.96      1.41 o
   3   4  -1      189.77      203.97      3.44 o
   4   4  -1      225.96      243.65      3.90 o
   5   4  -1      150.02      149.47      3.28 o
   6   4  -1        0.94        0.00      1.09 o
   7   4  -1       69.14       71.06      2.50 o
   8   4  -1       59.22       55.91      2.50 o
   9   4  -1        3.67        2.34      1.56 o
 -12   5  -1        3.85        4.37      2.19 o
 -11   5  -1       14.01       14.37      2.50 o
 -10   5  -1        3.08        4.22      1.87 o
  -9   5  -1        0.04       -0.94      1.87 o
  -8   5  -1        4.01        3.44      1.72 o
  -7   5  -1       58.59       52.48      2.50 o
  -6   5  -1       48.27       47.17      2.19 o
  -5   5  -1        9.97        9.70      0.75 o
  -4   5  -1       44.39       45.88      1.72 o
  -3   5  -1       17.37       16.23      2.03 o
  -2   5  -1       70.06       68.92      1.48 o
  -1   5  -1       63.22       64.66      1.35 o
   0   5  -1       37.35       35.77      1.41 o
   1   5  -1       23.17       24.94      0.92 o
   2   5  -1       45.28       53.26      2.19 o
   3   5  -1      115.58      125.88      3.28 o
   4   5  -1       37.89       38.89      2.19 o
   5   5  -1        7.84        8.28      1.72 o
   6   5  -1       22.17       23.27      1.87 o
   7   5  -1       11.39       13.74      1.87 o
   8   5  -1       77.29       78.72      2.97 o
   9   5  -1       35.88       33.89      2.34 o
 -11   6  -1        3.21        3.75      2.03 o
 -10   6  -1        3.24        3.75      1.87 o
  -9   6  -1        8.00        8.90      1.72 o
  -8   6  -1        3.25        4.37      1.72 o
  -7   6  -1        4.39        6.56      1.56 o
  -6   6  -1       27.77       25.61      1.87 o
  -5   6  -1       33.15       27.96      1.87 o
  -4   6  -1       30.18       31.04      1.87 o
  -3   6  -1        5.29        4.94      0.93 o
  -2   6  -1        8.11        7.18      1.41 o
  -1   6  -1       63.25       63.88      2.66 o
   0   6  -1      142.06      146.34      3.75 o
   1   6  -1       80.62       83.25      3.28 o
   2   6  -1      231.22      245.21      4.84 o
   3   6  -1        6.45        6.56      1.87 o
   4   6  -1       17.62       16.40      2.03 o
   5   6  -1        3.32        4.69      1.72 o
   6   6  -1        3.32        2.97      1.56 o
   7   6  -1       35.79       34.05      2.50 o
   8   6  -1        4.87        4.06      1.72 o
   9   6  -1        2.35        3.90      1.72 o
  10   6  -1        3.86        3.28      1.72 o
  -4   7  -1        1.17        1.72      1.25 o
  -3   7  -1       11.02       11.87      1.72 o
  -2   7  -1        0.28        1.09      1.56 o
  -1   7  -1       20.15       19.52      2.34 o
   0   7  -1       91.45       97.15      3.75 o
   1   7  -1       21.63       16.71      2.81 o
   2   7  -1       47.81       52.63      3.12 o
   3   7  -1        1.18        2.03      1.87 o
   4   7  -1        4.89        5.31      1.87 o
   5   7  -1        7.50       12.81      2.34 o
   6   7  -1        3.48        3.12      2.03 o
   7   7  -1        9.51       15.62      2.50 o
   8   7  -1        5.21        5.78      2.03 o
   9   7  -1        2.16        0.94      1.87 o
  10   7  -1        3.67        4.84      2.03 o
  -3   8  -1        1.21        1.09      1.25 o
  -2   8  -1        9.42       10.93      1.87 o
  -1   8  -1       10.21        9.84      1.87 o
   0   8  -1        9.55       11.71      2.03 o
   1   8  -1        6.32        6.25      1.87 o
   2   8  -1        0.27       -1.56      1.87 o
   3   8  -1        9.85        8.75      2.19 o
   4   8  -1        8.63       10.31      2.34 o
   5   8  -1        6.39        5.78      2.34 o
   6   8  -1        1.35        1.87      2.03 o
   7   8  -1        6.49        8.75      2.34 o
   8   8  -1        2.30        1.25      2.03 o
  -3   9  -1        2.60        3.75      1.72 o
  -2   9  -1        0.94        0.00      1.56 o
  -1   9  -1        0.78       -0.47      1.87 o
   0   9  -1        1.77        1.56      1.72 o
   1   9  -1        0.45       -0.16      1.72 o
   2   9  -1        0.32        0.62      2.03 o
   3   9  -1        0.78        2.34      2.19 o
   4   9  -1        2.98        5.47      2.50 o
   5   9  -1        2.43        5.93      2.66 o
 -14   0   0        0.18        0.16      2.66 o
 -13   0   0        5.92        6.09      2.50 o
 -12   0   0       36.58       42.95      3.12 o
 -11   0   0       51.92       48.73      3.12 o
 -10   0   0       79.05       82.46      3.44 o
  -9   0   0       17.87       17.96      2.03 o
  -8   0   0       90.77       93.55      2.97 o
  -7   0   0      266.66      282.38      4.37 o
  -6   0   0     1066.20     1195.74      7.97 o
  -5   0   0     1012.37     1044.55      6.72 o
  -4   0   0     1416.67     1360.67      6.87 o
  -3   0   0     1570.43     1513.88      6.09 o
   3   0   0     1547.57     1508.10      3.44 o
   4   0   0     1407.53     1370.82      3.90 o
   5   0   0     1020.90     1062.36      3.75 o
   6   0   0     1044.20     1174.50      4.37 o
   7   0   0      271.68      271.76      2.19 o
 -14   1   0        5.28        3.67      1.77 o
 -13   1   0        3.21        1.30      1.60 o
 -12   1   0       28.83       30.17      2.73 o
 -11   1   0        2.16        1.19      1.49 o
 -10   1   0        5.43        5.25      1.38 o
  -9   1   0        9.14       10.20      1.64 o
  -8   1   0       51.95       56.14      2.19 o
  -7   1   0       38.88       44.78      2.50 o
  -6   1   0      247.28      249.07      2.64 o
  -5   1   0      143.18      142.05      4.92 o
  -4   1   0      276.71      276.59      3.51 o
  -3   1   0      176.05      168.28      1.80 o
  -2   1   0     1553.56     1440.32      4.37 o
   0   1   0       54.90       55.76      0.78 o
   2   1   0     1546.81     1424.54      4.53 o
   3   1   0      178.31      162.59      1.72 o
   4   1   0      275.88      267.23      2.34 o
   5   1   0      142.56      141.50      1.87 o
   6   1   0      245.18      239.74      2.50 o
   7   1   0       39.39       42.01      1.25 o
 -14   2   0        5.11        5.93      2.34 o
 -13   2   0        2.63        4.28      1.60 o
 -12   2   0        0.85        1.17      1.38 o
 -11   2   0       21.25       23.82      4.30 o
 -10   2   0      185.13      201.45      5.00 o
  -9   2   0       46.05       46.29      1.87 o
  -8   2   0      156.74      155.17      4.30 o
  -7   2   0       67.26       67.36      1.65 o
  -6   2   0      159.61      146.81      3.12 o
  -5   2   0      285.31      285.76      4.84 o
  -4   2   0       71.79       69.04      1.41 o
  -3   2   0      329.66      312.07      1.95 o
  -2   2   0      572.65      550.63      5.39 o
  -1   2   0     1263.47     1155.41      5.00 o
   0   2   0        2.74        2.19      0.26 o
   2   2   0      579.72      537.27      3.59 o
   3   2   0      325.36      307.68      2.97 o
   4   2   0       77.42       73.25      1.56 o
   5   2   0      287.02      276.76      3.12 o
   6   2   0      159.08      149.31      2.34 o
   7   2   0       69.75       67.94      1.72 o
   8   2   0      160.17      159.31      2.66 o
 -13   3   0        5.28        7.03      2.19 o
 -12   3   0        0.42       -0.38      1.31 o
 -11   3   0        6.70        6.77      1.48 o
 -10   3   0       52.11       49.31      2.02 o
  -9   3   0       82.71       80.83      2.29 o
  -8   3   0       51.49       48.65      1.69 o
  -7   3   0       22.28       20.84      1.16 o
  -6   3   0      102.43       91.26      1.94 o
  -5   3   0        9.47        9.01      0.47 o
  -4   3   0      576.13      564.24      2.38 o
  -3   3   0       54.65       55.05      1.86 o
  -2   3   0      123.59      119.64      1.87 o
  -1   3   0      358.76      358.17      3.75 o
   0   3   0       63.97       63.31      1.09 o
   2   3   0      124.78      123.70      2.19 o
   3   3   0       56.18       58.41      1.87 o
   4   3   0      574.40      580.53      5.00 o
   5   3   0        9.98        9.84      1.09 o
   7   3   0       21.11       19.37      1.41 o
   8   3   0       50.68       47.01      2.03 o
 -13   4   0        4.70        9.53      2.50 o
 -12   4   0        8.49        8.59      2.50 o
 -11   4   0        2.85        6.09      2.19 o
 -10   4   0       78.24       76.69      3.59 o
  -9   4   0       68.70       66.85      3.28 o
  -8   4   0       71.88       63.41      2.97 o
  -7   4   0       52.82       50.24      1.80 o
  -6   4   0       29.74       28.50      1.09 o
  -5   4   0       51.69       50.91      1.36 o
  -4   4   0       51.81       51.94      1.71 o
  -3   4   0       80.31       70.07      1.21 o
  -2   4   0      451.08      456.59      5.15 o
  -1   4   0      136.40      128.38      2.34 o
   0   4   0       48.56       54.79      4.69 o
   1   4   0      138.63      134.84      1.87 o
   2   4   0      441.04      462.15      5.00 o
   4   4   0       54.44       56.69      2.19 o
   6   4   0       29.18       31.08      1.72 o
   7   4   0       53.82       53.88      2.19 o
   8   4   0       74.07       70.28      2.66 o
   9   4   0       68.84       72.00      2.66 o
 -12   5   0        0.27       -0.31      2.03 o
 -11   5   0       16.63       18.59      2.50 o
 -10   5   0       14.58       17.02      2.34 o
  -9   5   0       33.00       33.58      2.66 o
  -8   5   0        2.70        3.59      1.72 o
  -7   5   0       13.71       11.09      1.72 o
  -6   5   0       40.06       36.86      2.03 o
  -5   5   0       12.27       10.41      1.25 o
  -4   5   0       12.13       10.22      1.48 o
  -3   5   0       45.98       40.76      1.56 o
  -2   5   0       10.40        9.44      0.64 o
  -1   5   0       15.58       13.33      0.64 o
   0   5   0       62.29       63.88      2.19 o
   2   5   0        9.83       10.15      1.41 o
   3   5   0       47.12       48.42      2.19 o
   4   5   0       11.47       10.93      1.56 o
   5   5   0       12.91       11.71      1.41 o
   6   5   0       40.79       42.01      2.19 o
   7   5   0       13.95       13.28      1.72 o
   8   5   0        2.94        1.87      1.56 o
   9   5   0       32.90       32.33      2.19 o
 -11   6   0        8.64        8.90      2.34 o
 -10   6   0        9.08       15.62      2.19 o
  -9   6   0        3.83        3.90      1.72 o
  -8   6   0        6.52        5.78      1.56 o
  -7   6   0       13.01       13.90      1.72 o
  -6   6   0        6.35        2.81      1.25 o
  -5   6   0       18.21       16.20      1.04 o
  -4   6   0       25.60       25.46      1.56 o
  -3   6   0        3.46        3.90      1.09 o
  -2   6   0       24.03       23.27      1.72 o
  -1   6   0       30.76       33.11      2.19 o
   0   6   0      261.12      260.51      4.69 o
   1   6   0       30.05       33.89      2.50 o
   2   6   0       23.00       27.49      2.19 o
   3   6   0        3.41        3.44      1.56 o
   4   6   0       25.73       25.46      2.19 o
   5   6   0       18.24       17.49      1.87 o
   6   6   0        5.90        5.00      1.72 o
   7   6   0       12.77       16.24      2.03 o
   8   6   0        6.93        9.06      1.87 o
   9   6   0        3.93        3.90      1.72 o
  -4   7   0       11.18       10.46      1.56 o
  -3   7   0        5.46        6.09      1.41 o
  -2   7   0       10.24       11.25      1.87 o
  -1   7   0      316.02      343.29      5.93 o
   0   7   0      101.26      111.05      3.75 o
   1   7   0      313.66      345.16      6.09 o
   2   7   0       10.87       11.71      1.87 o
   3   7   0        5.87        6.56      1.87 o
   4   7   0       11.43       11.25      2.19 o
   5   7   0       22.70       20.77      2.34 o
   6   7   0       31.63       33.27      2.81 o
   7   7   0        5.89        4.53      1.87 o
   8   7   0        5.04        4.37      2.03 o
   9   7   0        3.68        4.84      2.03 o
  -4   8   0       10.43        9.68      1.72 o
  -3   8   0        2.04        1.56      1.56 o
  -2   8   0        5.72        5.47      1.72 o
  -1   8   0        5.66        6.40      1.72 o
   0   8   0        0.24        0.00      1.72 o
   1   8   0        5.72        5.31      1.87 o
   2   8   0        5.61        6.09      2.03 o
   3   8   0        2.12        3.28      1.87 o
   4   8   0       10.46       13.59      2.34 o
   5   8   0        6.96        6.72      2.03 o
   6   8   0        5.80       10.00      2.19 o
   7   8   0        0.04       -1.87      1.87 o
   8   8   0        0.24        2.66      2.34 o
   9   8   0        5.57        7.34      2.19 o
  -3   9   0        0.68        1.09      1.56 o
  -2   9   0        5.55        8.43      1.87 o
  -1   9   0        4.27        4.37      1.87 o
   0   9   0        8.45       11.71      2.19 o
   1   9   0        4.41        9.06      2.03 o
   2   9   0        5.49        5.93      1.87 o
   3   9   0        0.62        0.31      1.87 o
   4   9   0        2.44        5.78      2.34 o
   5   9   0        2.18        2.19      2.19 o
 -14   1   1        8.41        7.50      1.82 o
 -13   1   1       19.51       22.72      2.10 o
 -12   1   1       27.89       31.71      2.10 o
 -11   1   1       33.93       37.84      3.67 o
 -10   1   1       17.67       18.82      1.66 o
  -9   1   1        1.04        0.55      1.21 o
  -8   1   1      235.40      248.96      4.69 o
  -7   1   1       33.74       33.42      1.38 o
  -6   1   1      536.71      540.75      3.92 o
  -5   1   1      430.70      403.66      3.09 o
  -4   1   1       10.91       10.54      0.66 o
  -3   1   1     1573.68     1557.53      7.97 o
  -2   1   1     2809.11     2753.12     10.07 o
  -1   1   1     1157.69     1166.06      4.22 o
   4   1   1      629.24      596.15      3.44 o
   6   1   1      275.11      274.10      2.50 o
   7   1   1      144.05      137.28      1.87 o
 -14   2   1       16.66       19.03      2.02 o
 -13   2   1        1.43        1.35      1.49 o
 -12   2   1       30.73       25.68      2.02 o
 -11   2   1       18.16       19.77      1.87 o
 -10   2   1      148.74      155.07      4.53 o
  -9   2   1       75.75       71.52      2.73 o
  -8   2   1       39.49       41.42      1.71 o
  -7   2   1       62.37       62.08      1.65 o
  -6   2   1      235.20      235.96      2.97 o
  -5   2   1        2.66        2.14      0.71 o
  -4   2   1       44.91       43.72      1.04 o
  -3   2   1      299.05      294.38      2.15 o
  -2   2   1       90.79       92.62      1.56 o
  -1   2   1      196.80      185.70      1.72 o
   4   2   1       39.96       37.48      1.25 o
   5   2   1       48.08       36.70      1.09 o
   6   2   1       20.80       21.08      1.09 o
   7   2   1       63.87       61.54      1.56 o
 -13   3   1        5.74        5.63      1.58 o
 -12   3   1        1.57        1.40      1.35 o
 -11   3   1        3.64        3.11      1.46 o
 -10   3   1      108.34      105.22      3.05 o
  -9   3   1      237.04      244.43      4.69 o
  -8   3   1      132.72      127.36      5.23 o
  -7   3   1       22.70       19.36      1.56 o
  -6   3   1       75.55       72.63      2.03 o
  -5   3   1      113.85      107.09      1.76 o
  -4   3   1     1854.32     1956.82      8.28 o
  -3   3   1      250.48      261.76      3.12 o
  -2   3   1      197.08      184.30      2.19 o
  -1   3   1      234.13      233.96      2.03 o
   3   3   1      299.19      302.68      3.59 o
   4   3   1      429.49      425.60      4.22 o
   6   3   1      243.51      221.31      3.44 o
   7   3   1       91.71       90.59      2.34 o
   8   3   1      838.57      825.11      6.72 o
 -13   4   1        0.02       -1.41      2.50 o
 -12   4   1       11.00       10.93      2.50 o
 -11   4   1       17.29       21.40      2.66 o
 -10   4   1       96.78       94.80      3.90 o
  -9   4   1        3.52        5.97      1.27 o
  -8   4   1       59.18       56.88      1.95 o
  -7   4   1       69.25       68.10      2.42 o
  -6   4   1        0.72        0.85      0.71 o
  -5   4   1      153.61      155.25      3.12 o
  -4   4   1      221.56      229.74      3.44 o
  -3   4   1      190.44      202.73      2.81 o
  -2   4   1       13.42       14.68      0.78 o
  -1   4   1       81.80       80.75      1.25 o
   2   4   1       56.43       61.85      2.03 o
   3   4   1      623.73      641.76      5.93 o
   4   4   1       33.60       34.67      1.72 o
   5   4   1       36.73       33.11      1.56 o
   6   4   1       53.95       53.73      2.19 o
   7   4   1      169.62      169.46      3.44 o
   8   4   1      145.50      140.72      3.28 o
 -12   5   1       11.11        9.84      2.50 o
 -11   5   1       13.31       16.56      2.50 o
 -10   5   1       11.85       13.28      2.03 o
  -9   5   1       35.92       34.98      2.50 o
  -8   5   1       77.76       78.87      3.12 o
  -7   5   1       11.64       14.06      1.72 o
  -6   5   1       22.14       24.68      1.72 o
  -5   5   1        8.57        9.68      1.25 o
  -4   5   1       37.50       35.77      1.56 o
  -3   5   1      116.94      117.29      2.34 o
  -2   5   1       44.48       46.23      1.25 o
  -1   5   1       22.99       21.87      1.41 o
   0   5   1       36.91       37.17      1.72 o
   1   5   1       64.51       69.03      2.34 o
   2   5   1       68.64       68.25      2.34 o
   3   5   1       17.83       17.02      1.56 o
   5   5   1        9.94        9.68      1.41 o
   6   5   1       48.63       56.07      2.50 o
   7   5   1       56.78       58.72      2.50 o
   8   5   1        4.44        5.62      1.56 o
 -12   6   1        1.92        3.75      2.19 o
 -11   6   1        2.14        2.34      2.03 o
 -10   6   1        3.80        4.84      1.87 o
  -9   6   1        2.35        1.41      1.56 o
  -8   6   1        4.65        3.75      1.56 o
  -7   6   1       36.31       30.30      2.03 o
  -5   6   1        3.09        3.28      1.09 o
  -4   6   1       18.02       16.40      1.41 o
  -3   6   1        6.89        6.25      1.41 o
  -2   6   1      233.38      223.81      4.22 o
  -1   6   1       78.44       73.09      2.97 o
   0   6   1      142.86      145.25      3.59 o
   1   6   1       62.87       62.16      2.66 o
   2   6   1        7.66        7.50      1.41 o
   3   6   1        5.30        3.44      1.41 o
   4   6   1       29.25       26.86      2.19 o
   5   6   1       33.93       34.98      2.34 o
   6   6   1       26.65       28.74      2.19 o
   7   6   1        4.83        4.84      1.56 o
   8   6   1        3.23        5.00      1.72 o
   9   6   1        7.94        7.81      1.72 o
  -5   7   1        7.56        7.50      1.25 o
  -4   7   1        4.65        2.81      1.25 o
  -3   7   1        1.27        1.72      1.25 o
  -2   7   1       47.08       43.73      2.50 o
  -1   7   1       21.44       14.53      2.03 o
   0   7   1       92.23       73.25      2.81 o
   1   7   1       20.04       19.99      2.03 o
   2   7   1        0.33        0.16      1.56 o
   3   7   1       11.37       10.78      2.03 o
   4   7   1        1.05        0.62      1.87 o
   5   7   1        3.32        2.50      1.87 o
   6   7   1       26.52       29.83      2.50 o
   7   7   1        2.00        1.87      1.56 o
   8   7   1        2.71        3.44      1.72 o
   9   7   1        7.06       11.71      2.03 o
  -4   8   1        8.83        7.03      1.56 o
  -3   8   1        9.61        6.72      1.56 o
  -2   8   1        0.32       -0.62      1.41 o
  -1   8   1        6.07        4.22      1.56 o
   0   8   1        9.49        9.21      2.03 o
   1   8   1       10.59       11.25      2.03 o
   2   8   1        9.44       11.56      2.03 o
   3   8   1        1.16        3.12      1.87 o
   4   8   1        3.97        5.15      1.87 o
   5   8   1       12.35       11.56      2.19 o
   6   8   1        0.59        2.19      1.87 o
   7   8   1        5.69        5.15      2.03 o
   8   8   1        1.23        2.03      1.87 o
  -4   9   1        2.97        6.25      1.72 o
  -3   9   1        0.78        0.62      1.56 o
  -2   9   1        0.31        2.03      1.72 o
  -1   9   1        0.44        0.47      1.72 o
   0   9   1        1.78        1.25      1.72 o
   1   9   1        0.79        3.12      1.72 o
   2   9   1        0.94        1.09      1.72 o
   3   9   1        2.61        5.78      2.03 o
   4   9   1        0.47        1.72      1.87 o
   5   9   1        0.25        0.00      2.03 o
 -14   0   2        0.50        1.41      2.50 o
 -13   0   2       11.68       14.99      2.97 o
 -12   0   2       13.33       16.09      2.81 o
 -11   0   2       35.16       39.67      2.97 o
 -10   0   2        0.14       -0.16      1.87 o
  -9   0   2       28.94       33.42      2.50 o
  -8   0   2       45.09       44.82      2.50 o
  -7   0   2      196.20      200.07      4.06 o
  -6   0   2      286.55      280.35      4.22 o
  -5   0   2       17.82       17.49      1.41 o
  -4   0   2      527.04      522.12      4.84 o
  -3   0   2      306.87      314.24      3.59 o
  -2   0   2    16262.88    15574.40     23.90 o
 -14   1   2       12.60       12.96      1.93 o
 -13   1   2        9.73       10.86      1.93 o
 -12   1   2        0.42        1.99      1.53 o
 -11   1   2       10.21       10.96      1.77 o
 -10   1   2        2.94        1.80      1.44 o
  -9   1   2       17.64       18.12      1.53 o
  -8   1   2      135.35      141.68      3.67 o
  -7   1   2       50.88       52.83      1.71 o
  -6   1   2      240.61      246.77      2.87 o
  -5   1   2        0.97        0.39      0.77 o
  -4   1   2      270.32      277.73      4.84 o
  -3   1   2      173.60      173.22      4.37 o
  -2   1   2     5548.54     5728.79     13.90 o
   6   1   2       46.36       43.58      1.09 o
 -14   2   2        0.20       -0.38      1.76 o
 -13   2   2        2.63        3.57      1.69 o
 -12   2   2       81.55       89.71      2.98 o
 -11   2   2        8.56       10.15      1.76 o
 -10   2   2      182.07      195.39      3.67 o
  -9   2   2       39.50       42.29      1.93 o
  -8   2   2       37.12       40.61      1.71 o
  -7   2   2      133.74      136.42      2.42 o
  -6   2   2      217.09      227.40      4.06 o
  -5   2   2       27.74       27.68      1.16 o
  -4   2   2       23.47       24.52      0.99 o
  -3   2   2      400.44      411.23      3.90 o
  -2   2   2       96.90       96.05      1.87 o
   6   2   2       95.99       91.21      1.87 o
 -14   3   2        0.29       -0.31      1.87 o
 -13   3   2        0.79        0.37      1.53 o
 -12   3   2        3.52        1.34      1.49 o
 -11   3   2       14.57       12.91      1.69 o
 -10   3   2       14.34       15.18      1.69 o
  -9   3   2       23.10       25.17      2.89 o
  -8   3   2       29.19       28.11      2.03 o
  -7   3   2       28.58       27.14      1.38 o
  -6   3   2       44.43       41.21      1.42 o
  -5   3   2       46.76       47.18      1.44 o
  -4   3   2      136.93      144.00      2.81 o
  -3   3   2      176.30      185.55      2.81 o
  -2   3   2       45.67       51.07      1.41 o
  -1   3   2        5.16        5.47      0.62 o
   6   3   2       94.89       86.84      2.19 o
 -13   4   2        1.44        0.94      2.34 o
 -12   4   2        9.84       10.15      2.66 o
 -11   4   2       20.40       24.09      1.91 o
 -10   4   2       48.46       53.76      2.13 o
  -9   4   2       15.83       18.60      1.64 o
  -8   4   2        0.22        0.08      0.99 o
  -7   4   2       16.58       14.88      1.16 o
  -6   4   2       34.74       33.58      2.03 o
  -5   4   2       36.67       34.67      1.72 o
  -4   4   2       97.85      103.71      2.50 o
  -3   4   2       75.85       78.72      1.87 o
  -2   4   2      145.64      141.03      2.19 o
  -1   4   2       76.63       75.75      1.41 o
   5   4   2       25.42       21.87      1.56 o
   6   4   2       51.15       47.48      2.03 o
   7   4   2       87.93       79.97      2.66 o
   8   4   2      163.51      158.68      3.59 o
 -12   5   2       15.34       13.59      2.66 o
 -11   5   2        8.65        7.97      2.50 o
 -10   5   2        4.48        6.09      2.19 o
  -9   5   2       37.06       41.39      2.81 o
  -8   5   2       23.74       23.58      2.19 o
  -7   5   2       13.18       12.96      1.72 o
  -6   5   2       14.89       14.68      1.56 o
  -5   5   2       47.70       47.64      2.03 o
  -4   5   2       45.25       42.17      1.72 o
   3   5   2       20.91       20.46      1.72 o
   4   5   2        3.99        3.90      1.25 o
   5   5   2       30.14       29.67      1.87 o
   6   5   2        7.59        6.09      1.09 o
   7   5   2        9.46       11.25      1.56 o
   8   5   2       19.80       20.77      1.87 o
 -12   6   2        0.62       -0.16      2.19 o
 -11   6   2        3.24        2.81      2.03 o
 -10   6   2        7.41        8.59      2.03 o
   1   6   2        8.12        8.75      1.72 o
   2   6   2        5.98        6.40      1.56 o
   3   6   2       19.59       19.84      1.87 o
   4   6   2       37.18       37.02      2.34 o
   5   6   2        2.37        1.72      1.41 o
   6   6   2        6.35        8.28      1.56 o
   7   6   2        2.42        2.81      1.41 o
   8   6   2        7.67        9.68      1.87 o
  -6   7   2        6.55        4.69      1.25 o
  -5   7   2       17.21       15.77      1.56 o
  -4   7   2        6.32        5.93      1.41 o
  -3   7   2       46.27       40.14      2.19 o
  -2   7   2       64.55       58.57      2.81 o
  -1   7   2      139.72      132.60      3.75 o
   0   7   2       12.27       12.81      2.19 o
   1   7   2       10.02        8.43      1.72 o
   2   7   2       14.41       13.90      1.72 o
   3   7   2       52.28       48.57      2.50 o
   4   7   2       15.28       11.25      1.56 o
   5   7   2       23.49       20.93      2.34 o
   6   7   2       12.78       10.78      2.03 o
   7   7   2        4.25        3.75      1.56 o
   8   7   2        1.23        1.56      1.72 o
  -5   8   2        3.20        4.06      1.41 o
  -4   8   2        0.12        1.72      1.41 o
  -3   8   2        6.78        5.31      1.56 o
  -2   8   2       38.69       39.51      2.34 o
  -1   8   2       51.97       52.79      2.81 o
   0   8   2       27.38       24.99      2.19 o
   1   8   2        2.31        3.28      1.56 o
   2   8   2        1.06        1.56      1.25 o
   3   8   2        2.82        2.97      1.72 o
   4   8   2        2.74        2.50      1.87 o
   5   8   2        4.36        4.37      2.03 o
   6   8   2        0.06        0.00      1.72 o
   7   8   2        1.60        1.56      1.87 o
   8   8   2        1.15        1.72      1.87 o
  -4   9   2        4.04        2.66      1.25 o
  -3   9   2        1.31        0.62      1.25 o
  -2   9   2        0.09        0.00      1.25 o
  -1   9   2        0.60        1.25      1.41 o
   0   9   2        1.15        0.31      1.56 o
   1   9   2        4.81        7.18      1.87 o
   2   9   2        0.33        0.94      1.87 o
   3   9   2        0.24        0.31      1.87 o
 -14   1   3       17.54       19.19      2.26 o
 -13   1   3        0.95        3.15      1.76 o
 -12   1   3       15.57       16.59      1.98 o
 -11   1   3       27.91       30.80      2.04 o
 -10   1   3       37.71       39.52      2.66 o
  -9   1   3       71.13       73.18      2.32 o
  -8   1   3       68.56       71.36      2.21 o
  -7   1   3       72.38       63.11      1.93 o
  -6   1   3      120.52      113.82      2.26 o
  -5   1   3       84.29       84.42      1.88 o
  -4   1   3     1420.00     1484.62      6.87 o
  -3   1   3       15.22       14.53      1.41 o
 -14   2   3        0.72        1.87      2.50 o
 -13   2   3       20.47       20.27      2.13 o
 -12   2   3       50.23       53.99      3.75 o
 -11   2   3       26.31       30.28      2.15 o
 -10   2   3       58.46       63.89      2.47 o
  -9   2   3       14.12       16.27      1.71 o
  -8   2   3       90.85       93.40      2.37 o
  -7   2   3        8.76        8.26      1.27 o
  -6   2   3      151.32      166.88      2.65 o
  -5   2   3      389.98      406.39      5.31 o
  -4   2   3      111.98      114.79      2.81 o
 -14   3   3        1.40        2.97      2.34 o
 -13   3   3        0.49       -0.23      1.46 o
 -12   3   3        2.63        2.46      1.58 o
 -11   3   3       49.85       50.15      2.36 o
 -10   3   3       22.40       26.21      1.82 o
  -9   3   3       21.90       22.64      1.69 o
  -8   3   3       17.78       18.52      1.49 o
  -7   3   3       22.74       21.98      2.11 o
  -6   3   3      142.56      154.62      3.59 o
  -5   3   3      413.55      429.66      5.47 o
  -4   3   3       75.25       74.34      2.34 o
  -3   3   3       13.97       15.31      1.25 o
   7   3   3      240.29      210.85      3.59 o
 -13   4   3        3.62        4.06      2.66 o
 -12   4   3       12.53       11.67      1.72 o
 -11   4   3       12.31       11.18      1.65 o
 -10   4   3       10.20        9.81      1.58 o
  -9   4   3        7.94        8.34      1.49 o
  -8   4   3        4.49        4.37      1.72 o
  -7   4   3        0.82        0.62      1.56 o
  -6   4   3      105.62      110.11      3.12 o
  -5   4   3        2.83        1.72      1.25 o
  -4   4   3       44.29       43.26      1.87 o
  -3   4   3       42.56       41.86      1.72 o
  -2   4   3       16.37       16.24      1.09 o
   6   4   3       50.72       51.54      2.19 o
   7   4   3      211.53      198.98      3.90 o
 -12   5   3        6.07        5.47      2.34 o
 -11   5   3       13.21       14.68      2.66 o
 -10   5   3       43.12       46.39      3.12 o
  -9   5   3        1.71        3.75      2.03 o
  -8   5   3       18.17       19.68      2.19 o
  -7   5   3        2.68        1.25      1.41 o
  -6   5   3       42.33       39.20      2.19 o
  -5   5   3       18.85       21.55      1.56 o
   5   5   3       26.91       28.27      1.87 o
   6   5   3       33.68       36.39      2.03 o
   7   5   3       16.76       16.24      1.72 o
   4   6   3       26.93       27.02      2.19 o
   5   6   3        5.59        7.03      1.56 o
   6   6   3        2.90        4.37      1.56 o
   7   6   3        8.14        8.12      1.41 o
   2   7   3        1.65        2.97      1.56 o
   3   7   3        0.57        0.16      1.72 o
   4   7   3       12.86       10.31      2.03 o
   5   7   3       17.41       18.59      2.19 o
   6   7   3        0.49        0.62      1.09 o
   7   7   3        2.44        3.59      1.56 o
   8   7   3        7.43       10.93      2.19 o
  -3   8   3        3.73        3.44      1.56 o
  -2   8   3        4.37        5.62      1.72 o
  -1   8   3        7.11        6.72      1.72 o
   0   8   3        8.44        8.28      1.87 o
   1   8   3        0.61        0.47      1.41 o
   2   8   3        0.34        0.62      1.72 o
   3   8   3        2.23        2.03      1.72 o
   4   8   3        3.50        4.53      1.72 o
   5   8   3        4.84        2.34      1.56 o
   6   8   3        2.66        1.87      1.56 o
   7   8   3        0.06        1.25      1.72 o
  -5   9   3        7.04        7.50      1.72 o
  -4   9   3        1.22        1.25      1.56 o
  -3   9   3        1.84        5.15      1.72 o
  -2   9   3        1.92        1.56      1.41 o
  -1   9   3        0.19       -0.62      1.56 o
   0   9   3        0.14        0.47      1.72 o
   1   9   3        2.70        2.81      1.87 o
 -13   0   4        2.50        5.00      2.81 o
 -12   0   4       11.49       16.87      2.81 o
 -11   0   4        2.34        4.37      2.34 o
 -10   0   4        6.23        6.87      2.19 o
  -9   0   4       13.96       15.15      2.34 o
  -8   0   4       41.45       42.01      2.81 o
  -7   0   4       26.56       25.30      2.34 o
  -6   0   4       23.00       21.87      2.03 o
  -5   0   4        9.09       10.00      1.72 o
 -13   1   4        5.57        7.09      2.04 o
 -12   1   4       20.34       28.10      2.37 o
 -11   1   4       30.63       31.87      2.21 o
 -10   1   4        1.38        2.94      1.60 o
  -9   1   4        8.25        9.15      1.49 o
  -8   1   4       34.78       35.14      1.88 o
  -7   1   4       21.49       22.57      1.55 o
  -6   1   4       20.65       20.15      2.19 o
  -5   1   4      118.79      117.45      3.44 o
 -13   2   4       12.38       14.53      2.15 o
 -12   2   4       32.47       34.05      2.37 o
 -11   2   4        5.06        4.76      1.77 o
 -10   2   4       65.59       71.35      2.70 o
  -9   2   4       34.40       36.28      2.04 o
  -8   2   4        1.57        0.57      1.38 o
  -7   2   4       54.75       48.98      2.19 o
  -6   2   4       92.78       93.71      3.28 o
  -5   2   4      111.05      114.01      3.28 o
  -4   2   4       64.18       73.41      2.81 o
 -13   3   4        2.52        3.88      1.61 o
 -12   3   4        3.48        3.02      1.76 o
 -11   3   4        3.88        1.95      1.60 o
 -10   3   4        0.91        0.12      1.65 o
  -9   3   4        2.38        1.25      1.55 o
  -8   3   4        4.53        5.00      2.03 o
  -7   3   4       14.36       13.59      2.03 o
  -6   3   4       20.89       18.59      2.03 o
  -5   3   4        0.95        0.62      1.56 o
  -4   3   4        4.68        3.59      1.41 o
 -13   4   4        2.47        3.59      2.34 o
 -12   4   4       10.91       11.73      1.87 o
 -11   4   4        2.28        2.66      2.66 o
 -10   4   4        4.78        3.28      2.34 o
  -9   4   4        1.43        0.62      2.03 o
  -8   4   4        7.48       10.15      2.19 o
  -7   4   4       18.49       19.68      2.19 o
  -6   4   4       12.82       12.81      1.72 o
  -5   4   4       18.95       18.74      1.87 o
  -4   4   4       22.94       22.49      1.72 o
 -12   5   4        6.31        7.81      2.66 o
 -11   5   4       12.08       12.34      2.50 o
 -10   5   4        2.69        2.81      1.87 o
  -9   5   4       11.69       10.00      2.03 o
  -8   5   4       23.93       25.46      2.19 o
  -7   5   4        3.25        3.12      1.56 o
   7   5   4        2.65        2.81      1.25 o
   6   6   4        0.40        0.00      1.41 o
   7   6   4       11.50       12.34      1.72 o
   4   7   4        0.66        0.00      1.56 o
   5   7   4        0.74        2.19      1.41 o
   6   7   4        2.18        2.34      1.41 o
   7   7   4        1.66        2.50      1.56 o
   2   8   4        7.99       10.62      1.87 o
   3   8   4        4.51        3.59      1.87 o
   4   8   4        3.56        4.37      1.87 o
   5   8   4        2.83        2.66      1.72 o
 -13   1   5        3.30        5.33      1.95 o
 -12   1   5       26.62       29.66      2.37 o
 -11   1   5       30.48       32.26      2.32 o
 -10   1   5        1.26        2.73      1.58 o
  -9   1   5        3.97        1.80      1.44 o
  -8   1   5       13.04       13.26      1.60 o
  -7   1   5       15.82       16.09      2.34 o
  -6   1   5      135.04      134.79      4.22 o
 -13   2   5       13.34       13.28      2.81 o
 -12   2   5        2.81        2.23      1.82 o
 -11   2   5        2.46        1.24      2.66 o
 -10   2   5        9.57        5.67      1.82 o
  -9   2   5        5.21        6.25      2.34 o
  -8   2   5       74.74       71.06      3.59 o
  -7   2   5       95.50       93.55      3.75 o
  -6   2   5       60.27       61.54      3.12 o
 -12   3   5       11.37       13.30      1.99 o
 -11   3   5        1.76        2.81      2.50 o
 -10   3   5        5.38        5.93      2.50 o
  -9   3   5        2.08        1.41      2.03 o
  -8   3   5        8.01        9.21      2.19 o
  -7   3   5       66.60       62.47      3.28 o
  -6   3   5       55.84       57.48      3.12 o
 -12   4   5        0.34        0.62      2.66 o
 -11   4   5        3.52        3.44      2.34 o
 -10   4   5        4.29        4.22      2.03 o
  -9   4   5        1.66        0.47      2.03 o
  -8   4   5        3.98        3.28      1.87 o
  -7   4   5       14.47       17.02      2.19 o
  -6   4   5        5.04        4.69      1.72 o
 -11   5   5        4.13        3.44      2.34 o
   5   7   5        0.23        0.47      1.56 o
   6   7   5        2.65        3.75      1.56 o
 -12   0   6        8.72       11.09      2.97 o
 -11   0   6        4.66        1.56      2.50 o
 -10   0   6        0.19       -2.19      2.34 o
 -12   1   6        3.88        3.59      1.88 o
 -11   1   6       13.51       15.46      3.12 o
 -10   1   6        2.14        0.78      2.34 o
  -9   1   6        2.52        1.41      2.50 o
 -11   2   6        0.84        0.78      2.50 o
 -10   2   6        6.04        3.44      2.50 o
  -9   2   6       16.06       15.93      2.81 o
  -8   2   6        6.31        5.00      2.34 o
 -11   3   6        0.35        1.25      2.34 o
 -10   3   6        2.80        1.41      2.50 o
  -9   3   6        7.62        3.75      2.19 o
  -8   3   6        2.07        2.66      2.19 o
 -11   4   6        1.44        0.00      2.34 o
 -10   4   6        2.46        0.94      2.03 o
  -9   4   6        8.12        8.28      2.34 o
  -8   4   6        9.73        7.97      2.34 o
 
